# Supplementary material for: CD13 is a bona-fide marker of bovine pre-adipocytes with potential in cultivated fat applications
Source: NPJ Sci Food. 2026 Jan 13;10:61. doi: 10.1038/s41538-026-00711-z (PMC12901004; doi:10.1038/s41538-026-00711-z)
Supplement: Supplementary file 2 — Supplementary Table1 [file 41538_2026_711_MOESM2_ESM.xlsx]

## Sheet: DEG_P Adj<0.05, Fold change ≥2
Suppl Table 1. Differentially expressed genes between A and N clones (Fold change ≥2, Padj<0.05). Individual hit count values for each of the 10 N and A clones are shown under N1-10 and A1-10
Symbol	Fold change	P.Adj										Normalised hit counts
			N1	N2	N3	N4	N5	N6	N7	N8	N9	N10	A1	A2	A3	A4	A5	A6	A7	A8	A9	A10
IGSF9B	1310.24	4.29e-16	0.983446	0	0	1.10355	0	0	1.07487	0	0	0.899988	11.3025	12.6793	2355.51	1359.84	98.241	58.7171	926.116	285.437	108.15	14.8554
SERPINB2	674.538	9.6e-09	0	5.48386	0	0	0	0	0	0	0	0	12.5583	496.302	22.6684	46.1745	30.3213	84.1982	2506.1	240.308	38.248	1.35049
CHST9	542.779	1.06e-14	0	3.29032	0	0	0	0	0	0	0	0	25.1166	0	346.693	513.692	253.486	162.857	26.7383	181.642	126.614	112.766
CD24	514.632	1.57e-11	0	0	0	0	0	0	0	0	0	0	8.7908	0.905661	145.344	155.839	346.875	163.965	10.9384	47.3847	17.1457	0.675245
RFTN1	471.049	1.16e-11	0	0	0	0	0	2.35348	0	0	2.21252	0	5.02332	0	98.6742	75.0336	344.45	57.6093	204.183	33.8462	396.988	1203.96
SERTM1	414.728	7.52e-11	0	1.09677	0	0	0.811736	0.470696	0	0	0	0	0	0	340.693	292.054	365.068	23.2653	149.491	51.8976	68.5826	8.10294
GLDN	296.839	1.68e-09	0.983446	1.09677	0	0	2.43521	48.9524	0	0	0	0	931.825	46.1887	5698.43	3373.05	3864.14	340.116	646.58	294.462	877.067	203.924
FCER2	296.49	2.34e-13	1.96689	0	0	0	4.87041	1.41209	0	1.15835	0	0	3.76749	2.71698	327.358	439.812	1422.67	128.513	132.476	419.693	25.059	28.3603
WNT1	267.182	1.11e-07	0	0	0	0	0	0	0	0	0	0	5.02332	1.81132	181.347	144.295	18.1928	1.10787	106.953	1.12821	5.27559	0.675245
NRCAM	267.093	5.54e-08	0	0	0	1.10355	0	0	0	0	1.10626	0	12.5583	1.81132	442.7	162.765	2.4257	8.86297	48.615	12.4103	6.59449	0
ADGRG2	263.729	1.51e-11	0	0	0	0	0	0	0	0	0	0	0	49.8114	79.3394	49.6376	52.1526	19.9417	145.845	42.8719	18.4646	2.02574
CXCL13	253.512	1.11e-05	0	0	0	0	0	0	0	0	0	0	0	0	162.012	193.933	8.48996	24.3732	4.8615	10.1539	38.248	0
RSPO3	217.985	4.24e-10	0	0	0	0	0	0.470696	0	0	0	0	3.76749	222.793	87.34	64.6443	10.9157	5.53935	6.07688	50.7694	9.23228	2.70098
TSPAN11	157.052	2.49e-07	0	0	0	0	0	0	0	0	0	0	0	9.05661	64.0049	28.8591	24.257	4.43148	20.6614	69.9489	52.7559	0
SPOCK1	133.715	1.25e-06	0	0	0	0	0	0	2.14974	0	0	0	1.25583	0	96.674	102.738	23.0442	27.6968	18.2306	31.5898	48.7992	0
WNT16	123.305	9.86e-07	0	1.09677	0	1.10355	0	0	1.07487	0	0	0	2.51166	0	64.0049	20.7785	16.9799	4.43148	132.476	142.154	15.8268	0
RANBP3L	120.919	3.48e-06	0	0	0	0	0	0	0	0	0	0	5.02332	0	20.0015	106.201	4.85141	59.825	7.29225	4.51283	1.3189	2.02574
LOC281376	115.18	8.01e-23	79.6591	25.2258	12.5263	11.0355	9.74083	92.7271	0	6.9501	15.4876	53.9993	6227.66	991.699	4587.68	2763.55	1921.16	206.064	11803.7	918.362	2697.14	3448.48
LOC510185	105.937	3.87e-08	0	0	0	0	0	0.470696	0	0	0	0	5.02332	0	24.6685	23.0873	6.06426	23.2653	99.6608	27.077	13.189	4.05147
COL13A1	98.3371	5.41e-07	0	0	0	1.10355	0.811736	0	0	0	0	0	1.25583	0.905661	70.0053	43.8658	58.2169	17.7259	3.64613	41.7437	19.7835	0
F13A1	95.9497	6.77e-05	0.983446	0	0	0	0	0	0	0	0	13.4998	703.264	9.05661	9.33404	6.92618	2.4257	5.53935	303.844	4.51283	69.9015	287.654
INHBB	93.749	8.56e-13	1.96689	1.09677	0	2.2071	0	6.11905	0	0	0	2.69996	28.8841	33.5095	484.703	504.457	82.4739	16.6181	123.968	39.4873	91.0039	22.9583
GALNT13	89.8408	0.000726933	0	0	0	0	0	0	0	0	0	0	0	0	44.6701	69.2618	3.63855	1.10787	7.29225	29.3334	1.3189	0
S1PR3	86.2496	3.39e-08	18.6855	0	0	2.2071	0	1.88278	0	0	0	0	200.933	1.81132	391.363	313.987	72.7711	342.332	529.904	31.5898	64.626	21.6078
SSTR1	81.298	7.31e-05	0	0	0	0	0	2.35348	0	0	0	0	1.25583	2.71698	164.012	47.3289	2.4257	31.0204	37.6766	15.7949	1.3189	0
MME	76.3377	0.000119532	0	1.09677	0	0	0	0.941392	0	0	0	0	0	0	36.0027	45.0202	117.647	14.4023	4.8615	10.1539	3.95669	0
VSTM2L	76.3229	2.38e-15	0.983446	0	2.08772	2.2071	8.92909	16.0037	0	1.15835	1.10626	0.899988	10.0466	68.8303	346.693	251.651	411.157	221.574	742.594	470.463	81.7716	97.9105
CPQ	75.8955	1.52e-05	0	0	0	0	0	0.470696	0	0	0	0	0	0	51.3372	50.792	16.9799	7.75509	14.5845	10.1539	9.23228	0.675245
LGR6	74.2275	0.000255268	1.96689	0	0	0	0	0	0	0	0	0	69.0706	0	24.6685	9.23491	9.70281	24.3732	1.21538	56.4104	0	0
SLIT3	71.5955	6.75e-05	6.88412	0	0	0	0.811736	9.41392	0	0	5.5313	0	45.2098	0	482.037	217.02	128.562	3.32361	245.506	337.334	193.878	0
EBD	71.3217	0.00401192	0	0	0	0	0	0	0	0	0	0	0	0	0	1.15436	19.4056	0	59.5534	33.8462	6.59449	4.05147
CXCL11	70.0356	0.000115819	0	0	0	0	0	0	0	0	0	0	2.51166	0	26.6687	43.8658	30.3213	4.43148	1.21538	7.89746	5.27559	0
GAL	65.7567	1.09e-12	0.983446	0	8.35087	0	0	0	2.14974	1.15835	2.21252	1.79998	91.6755	69.7359	324.691	278.202	117.647	94.169	27.9536	24.8206	11.8701	19.5821
BMPER	64.1194	9.61e-05	0	0	0	0	0	0	3.2246	0	0	0	12.5583	0	23.3351	17.3154	3.63855	89.7375	2.43075	49.6412	9.23228	0
FOLH1B	54.6954	4.37e-05	0	0	0	2.2071	0.811736	1.88278	0	0	0	0	0	0	87.34	62.3356	33.9598	3.32361	12.1538	59.795	32.9724	0.675245
RNF152	54.4316	1.26e-06	1.96689	3.29032	0	0	0	0.941392	0	0	0	0	86.6522	0	54.6708	53.1007	12.1285	12.1866	54.6919	13.5385	52.7559	0.675245
CHI3L1	52.427	1.82e-06	2.95034	3.29032	0	3.31065	1.62347	0.470696	290.214	0	6.63756	0.899988	21.3491	4.52831	2428.85	241.262	86.1124	262.565	211.475	71.0771	648.897	52.6691
PHYHIPL	50.4303	0.000221429	0	1.09677	1.04386	1.10355	0	0.941392	0	0	0	0	0	0	19.3348	20.7785	14.5542	139.592	2.43075	19.1795	2.63779	0
FAT3	50.1585	4.44e-05	0	0	0	0	0.811736	0	0	0	1.10626	0	0	0	40.003	17.3154	7.27711	7.75509	36.4613	4.51283	17.1457	0.675245
GRP	49.4549	3.39e-05	0	0	0	0	2.43521	2.35348	0	0	0	0	1.25583	0	44.0033	21.9329	41.2369	16.6181	6.07688	110.564	35.6102	1.35049
MYOCD	49.0162	3.03e-11	1.96689	3.29032	0	0	0	6.58975	1.07487	0	0	0	55.2565	67.9246	138.677	238.953	53.3655	35.4519	36.4613	29.3334	39.5669	9.45343
LOC101904776	47.1107	0.00189068	0	0	0	0	0	0.470696	0	0	0	0	0	0	4.66702	8.08054	12.1285	1.10787	63.1995	10.1539	1.3189	0
CNTN3	44.762	0.000105707	0	0	0	0	0	0	0	0	0	0	1.25583	0	10.6675	19.6242	14.5542	5.53935	7.29225	10.1539	9.23228	0
CSMD2	44.0204	0.000513017	0	14.258	0	0	0	0	0	0	0	0	25.1166	20.8302	38.0029	30.0134	37.5984	2.21574	309.921	128.616	22.4212	0
PPP1R14C	43.9629	0.00155024	0	0	1.04386	0	0	0	0	0	6.63756	0	27.6282	0	115.342	111.973	24.257	0	13.3691	25.9488	7.91338	0
ATP1B4	40.6821	0.0012342	0	0	0	1.10355	1.62347	0	0	0	0	0	0	0	9.33404	16.1611	65.494	2.21574	15.7999	22.5642	0	0.675245
DAO	40.5912	4.74e-10	0	2.19354	2.08772	0	2.43521	1.88278	1.07487	2.3167	3.31878	0	26.3724	268.981	54.6708	107.356	84.8996	32.1282	6.07688	28.2052	3.95669	8.77819
LOC107131544	40.2891	3.29e-05	0	0	1.04386	0	0	0.941392	0	0	0	0	6.27915	2.71698	18.6681	40.4027	37.5984	5.53935	6.07688	5.64104	0	0.675245
BEGAIN	40.154	5.32e-06	0	1.09677	0	2.2071	0	33.4194	0	0	0	0	180.839	143.094	275.354	225.101	151.606	31.0204	351.243	126.359	47.4803	16.2059
NOX4	40.0849	0.000216581	0	0	1.04386	0	0	2.35348	0	0	0	0	0	0	22.0017	20.7785	4.85141	7.75509	71.7071	20.3077	26.3779	2.02574
GLP2R	39.9635	5.21e-07	0	0	0	0	0	0	0	1.15835	0	0	23.8608	0.905661	4.0003	18.4698	9.70281	4.43148	9.723	3.38462	3.95669	7.4277
PENK	39.7	0.0150954	0	0	0	0	0	0	0	0	0	0	0	0	38.6696	10.3893	10.9157	6.64722	1.21538	1.12821	0	0
GRAP	38.427	9.18e-05	0	0	0	0	0	0.470696	0	0	0	0	26.3724	2.71698	1.33343	2.30873	2.4257	2.21574	32.8151	6.76925	0	5.40196
THBD	38.4154	0.00199611	0	26.3225	0	33.1065	125.819	190.161	0	0	0	0	779.87	41.6604	3121.57	1733.85	748.329	55.3935	5469.19	1976.62	517.008	2.70098
LOC104969313	37.7649	0.00345984	0	0	0	0	0	0	0	0	0	0	0	4.52831	0	3.46309	4.85141	1.10787	34.0305	11.2821	0	6.75245
TNNT2	37.158	0.00037147	0	0	0	0	0.811736	2.35348	0	0	0	0	84.1405	2.71698	13.3343	17.3154	21.8313	17.7259	1.21538	2.25642	1.3189	0
LOC107131330	36.749	0.0405272	69.8247	0	0	0	0	0	0	0	0	0	0	17.2076	0.666717	31.1678	6.06426	0	0	9.02567	0	0
KLHL30	36.0687	1.99e-06	0.983446	0	0	0	0	0.941392	0	0	0	1.79998	22.6049	15.3962	12.6676	25.396	35.1727	0	29.169	5.64104	1.3189	12.1544
AK5	35.5159	0.000626907	0	0	1.04386	0	0	0	0	0	0	0	0	0	2.66687	10.3893	15.7671	35.4519	3.64613	3.38462	3.95669	0.675245
LOC112445522	34.0459	0.00941697	0	0	0	0	0	0	5.37434	0	0	0	0	0	53.3374	88.886	3.63855	1.10787	0	18.0513	7.91338	4.05147
DRD3	33.8324	7.58e-05	0	0	0	0	4.87041	0	0	0	0	0	3.76749	7.24529	28.0021	40.4027	12.1285	4.43148	69.2764	9.02567	2.63779	2.70098
AGTR1	33.44	0.000207688	0	0	0	0	0	1.41209	0	0	0	0.899988	7.53497	0	12.6676	12.698	63.0683	8.86297	1.21538	7.89746	2.63779	1.35049
KCNE4	32.7387	2.24e-05	0.983446	13.1613	0	4.4142	7.30562	0.470696	0	0	0	0	71.5823	0	78.0059	94.6578	130.988	315.743	13.3691	122.975	29.0157	2.02574
B3GALNT1	32.5011	1.08e-07	0.983446	0	0	6.62129	13.7995	42.8333	8.59894	4.6334	0	0.899988	70.3264	3.62265	557.376	685.692	361.43	176.151	219.983	273.026	184.646	70.2255
DYNC1I1	32.2785	2.55e-05	0.983446	0	1.04386	1.10355	3.24694	6.11905	0	0	0	0	2.51166	0	82.6729	125.826	65.494	89.7375	6.07688	54.154	7.91338	2.02574
ANPEP	32.2226	5.78e-12	9.83446	20.8387	0	6.62129	20.2934	27.7711	6.44921	0	1.10626	1.79998	96.6988	86.0378	430.033	326.685	476.651	427.638	10160.5	486.258	613.287	29.7108
TENM4	32.1491	0.000466576	1.96689	14.258	0	0	2.43521	0	0	0	1.10626	0	0	86.0378	98.0074	110.819	208.61	68.688	1.21538	34.9745	19.7835	0
KCNA1	32.0117	0.00283013	0	0	1.04386	0	0	0	0	0	0	3.59995	0	0	26.002	38.094	543.357	27.6968	2.43075	10.1539	0	48.6176
EFCAB3	30.5868	5.51e-07	0	0	0	0	0.811736	0.470696	1.07487	0	0	0.899988	3.76749	11.7736	24.6685	20.7785	24.257	8.86297	12.1538	1.12821	3.95669	4.72672
SHROOM1	30.3821	2.96e-07	0.983446	0	2.08772	3.31065	2.43521	1.41209	0	0	2.21252	0	6.27915	0.905661	19.3348	24.2416	127.349	26.5889	27.9536	9.02567	6.59449	132.348
FOXE1	30.3044	0.00248386	2.95034	16.4516	0	0	4.05868	3.29487	0	1.15835	0	0	0	0	379.362	181.235	9.70281	0	18.2306	241.437	14.5079	1.35049
FGF1	30.1319	3.48e-06	0.983446	15.3548	7.30701	37.5207	94.1613	176.982	0	5.79175	32.0815	4.49994	389.307	2304.91	1187.42	1168.22	340.811	70.9037	5335.5	258.36	199.153	74.277
LOR	30.0559	0.00276713	0	0	0	0	3.24694	0	6.44921	0	0	3.59995	0	1.81132	212.016	105.047	15.7671	1.10787	0	55.2822	6.59449	2.02574
LOC112448102	29.6813	0.00982316	0	54.8386	0	0	1.62347	1.88278	0	0	0	0	0	9.05661	423.365	452.51	72.7711	25.481	7.29225	584.412	150.354	1.35049
CLVS2	29.5963	0.00283013	0.983446	0	0	0	0.811736	0	0	0	0	0	0	0	16.6679	11.5436	29.1084	1.10787	0	15.7949	2.63779	0.675245
LOC101907247	29.5829	1.5e-06	0	0	0	1.10355	0	0	0	0	0	0	8.7908	8.15095	10.0008	9.23491	2.4257	0	7.29225	3.38462	6.59449	6.75245
SCN7A	29.0673	0.00879713	0	0	0	0	0	0.470696	0	0	0	0	0	0	21.335	27.7047	8.48996	1.10787	0	1.12821	1.3189	0.675245
PARVG	28.7556	0.00128716	1.96689	0	0	0	0	0.470696	1.07487	0	0	0	74.0939	0	8.66732	1.15436	4.85141	5.53935	2.43075	10.1539	2.63779	0
PTPRN	28.5735	3.48e-08	11.8014	9.87095	1.04386	26.4852	69.8093	224.993	6.44921	1.15835	27.6565	5.39993	151.955	139.472	1683.46	1176.3	2548.2	1947.64	901.808	2011.6	411.496	83.0551
ELFN2	28.1598	7.46e-06	0	1.09677	0	2.2071	2.43521	2.35348	22.5722	0	0	0.899988	0	44.3774	316.024	103.893	73.9839	22.1574	76.5686	176	59.3504	11.4792
ISLR2	28.0902	1.06e-10	19.6689	17.5484	0	39.7278	87.6674	107.319	69.8664	46.334	77.4382	27.8996	86.6522	2006.04	438.7	688.001	855.06	315.743	7439.31	825.848	441.83	785.985
FOXG1	28.0264	0.00382775	0	3.29032	1.04386	0	0	0	0	0	0	0	0	0	8.00061	5.77182	15.7671	64.2565	9.723	7.89746	0	1.35049
LRRC55	27.9883	0.000268199	5.90068	0	0	0	0	0.941392	0	0	0	0	55.2565	0	8.00061	9.23491	19.4056	57.6093	24.3075	1.12821	18.4646	3.37623
FAM20A	27.9878	2.49e-06	50.1557	9.87095	0	1.10355	0.811736	1.41209	0	0	0	1.79998	144.42	48	187.348	205.477	483.928	89.7375	305.059	82.3592	255.866	19.5821
CCL5	27.9762	1.02e-06	0	1.09677	0	0	1.62347	4.70696	3.2246	0	8.85008	0	8.7908	310.642	32.0024	17.3154	25.4699	13.2944	76.5686	13.5385	13.189	43.2157
LOC508834	27.6347	0.000309924	0.983446	0	0	0	1.62347	0	0	0	0	0	1.25583	3.62265	22.0017	36.9396	6.06426	3.32361	10.9384	2.25642	2.63779	0
EYA2	27.0152	0.017035	0	1.09677	0	0	0	0	0	0	0	0	0	0	11.3342	1.15436	24.257	1.10787	0	15.7949	3.95669	0
SEMA5B	26.8954	0.000257463	0	1.09677	157.623	4.4142	1.62347	0.470696	2.14974	0	0	0	38.9307	0	22.0017	5.77182	87.3253	194.985	2.43075	14.6667	3.95669	0
PROZ	26.5517	0.0305843	0	0	1.04386	0	0	0	0	0	318.603	0	0	0	24.0018	8.08054	3.63855	0	0	10.1539	10.5512	0
RESP18	26.1976	2.78e-06	8.85101	0	11.4824	26.4852	51.1393	26.359	5.37434	0	8.85008	2.69996	0	3.62265	578.711	577.182	825.952	584.956	493.442	458.053	109.468	85.7561
CDH10	26.0084	0.00186643	0	179.871	1.04386	0	0	0	0	0	0	0	0	14.4906	12.6676	13.8524	3.63855	25.481	0	11.2821	2.63779	0
CLSTN3	25.9606	0.000239454	0.983446	0	0	1.10355	0	0	0	0	0	0	10.0466	0.905661	16.0012	16.1611	1.21285	2.21574	2.43075	4.51283	14.5079	0
MGC139164	25.9584	0.000221429	31.4703	2.19354	0	3.31065	4.87041	0	0	0	0	0	33.9074	98.7171	73.3389	68.1074	60.6426	111.895	484.935	93.6413	60.6693	0
RASEF	25.8333	2.28e-05	0	0	0	0	0	0	1.07487	0	0	1.79998	3.76749	4.52831	22.6684	13.8524	10.9157	4.43148	1.21538	16.9231	1.3189	2.70098
PAX9	25.1169	0.00202805	0.983446	0	0	0	0.811736	5.17766	0	0	0	0	2.51166	1.81132	2.00015	11.5436	2.4257	0	63.1995	5.64104	1.3189	108.039
TMEM132E	24.6644	0.005779	1.96689	5.48386	0	0	0	72.4872	0	0	0	0	173.304	7.24529	211.349	156.993	191.631	848.629	15.7999	317.027	73.8582	1.35049
GUCY2E	24.6296	7.83e-06	0	7.67741	0	0	1.62347	1.41209	1.07487	0	0	0	5.02332	2.71698	96.674	62.3356	59.4297	22.1574	13.3691	11.2821	11.8701	4.72672
OCA2	24.6251	8.64e-05	0.983446	1.09677	0	0	0	0.941392	0	0	1.10626	0	0	4.52831	12.6676	15.0067	7.27711	1.10787	37.6766	19.1795	10.5512	0.675245
SOX2	24.4759	0.000550566	0	0	0	0	4.87041	0.941392	0	0	0	0.899988	0	0.905661	13.3343	18.4698	44.8755	76.4431	8.50763	11.2821	2.63779	1.35049
KIF12	24.4321	0.019601	0	0	0	0	0	0	0	0	0	0	0	3.62265	23.3351	10.3893	1.21285	0	1.21538	1.12821	1.3189	0
LOC523680	24.3911	7.34e-05	0	0	0	0	0.811736	0	0	0	0	0	0	6.33963	5.33374	11.5436	13.3414	2.21574	2.43075	6.76925	1.3189	2.70098
PAX5	24.2233	0.000893857	0	0	0	0	1.62347	0	0	0	0	0	1.25583	5.43397	21.335	10.3893	6.06426	5.53935	7.29225	5.64104	0	0
LOC785841	23.856	8.1e-05	0	0	0	0	0	0.941392	0	0	0	0	7.53497	0	13.3343	13.8524	3.63855	4.43148	6.07688	1.12821	6.59449	4.72672
KCTD12	23.5994	4.29e-16	22.6193	35.0967	50.1052	60.6952	12.9878	48.011	22.5722	4.6334	3.31878	12.5998	138.141	72.4529	1444.78	1277.88	557.912	701.282	883.578	323.796	668.681	376.787
HOMER2	23.2989	4.82e-10	0.983446	3.29032	0	2.2071	2.43521	13.6502	0	0	1.10626	0	126.839	24.4529	50.6705	51.9463	73.9839	81.9824	92.3685	62.0515	27.6968	18.9069
GPR158	23.2678	1.02e-07	0	2.19354	4.17544	1.10355	1.62347	8.94323	2.14974	1.15835	2.21252	2.69996	3.76749	12.6793	124.009	90.0403	18.1928	241.516	110.599	15.7949	11.8701	6.07721
KCND3	22.9366	6.86e-05	0.983446	13.1613	2.08772	0	1.62347	1.88278	1.07487	0	1.10626	0	2.51166	21.7359	226.684	146.604	21.8313	2.21574	7.29225	60.9232	7.91338	0.675245
SIGLEC15	22.7407	1.27e-06	0	1.09677	3.13158	0	0	1.88278	1.07487	1.15835	0	0	17.5816	5.43397	11.3342	15.0067	86.1124	32.1282	4.8615	5.64104	13.189	5.40196
MMRN2	22.6553	3.25e-05	0	0	0	0	0.811736	0	1.07487	0	0	0	2.51166	6.33963	11.3342	3.46309	9.70281	5.53935	8.50763	9.02567	2.63779	0
MYH11	22.4667	5.83e-05	6.88412	17.5484	0	15.4497	38.1516	22.1227	0	28.9587	6.63756	1.79998	2123.61	105.962	94.6739	39.2484	31.5341	14.4023	2.43075	5.64104	485.354	193.795
AFF2	22.0155	0.00146395	1.96689	1.09677	0	1.10355	1.62347	0	0	0	2.21252	0	0	0.905661	26.002	34.6309	21.8313	64.2565	0	20.3077	5.27559	0
CHST15	21.6892	4.17e-05	0	0	21.921	1.10355	0	3.29487	4.29947	1.15835	2.21252	10.7999	529.96	30.7925	64.0049	71.5705	7.27711	5.53935	205.398	13.5385	39.5669	4.05147
COL5A3	21.5609	3.37e-06	89.4936	85.5482	0	1.10355	7.30562	5.64835	85.9894	1.15835	33.1878	3.59995	604.054	48	310.024	163.92	3210.42	1058.02	339.09	452.412	423.366	131.673
CACNA1B	21.3199	1.7e-08	19.6689	10.9677	4.17544	4.4142	17.0464	103.082	4.29947	11.5835	6.63756	0.899988	892.894	28.0755	437.367	487.141	623.406	600.466	87.507	411.796	360.059	20.9326
MMP1	20.8155	1.37e-05	0.983446	1.09677	18.7895	4.4142	8.92909	0.941392	8.59894	2.3167	1.10626	0	3.76749	1.81132	58.0044	72.7249	21.8313	16.6181	322.074	172.616	305.984	3.37623
GSC	20.7771	0.00175964	0	1.09677	0	0	0	0	0	0	0	0	0	0	4.0003	5.77182	1.21285	2.21574	4.8615	3.38462	3.95669	18.2316
CSF2RB	20.4489	7.01e-06	10.8179	1.09677	0	1.10355	2.43521	0	5.37434	0	1.10626	0.899988	25.1166	3.62265	62.0047	26.5504	10.9157	1.10787	179.876	39.4873	87.0472	27.685
ANO1	20.4397	0.0325525	0	0	2.08772	0	0	0	0	0	0	0	1191.78	0	3.33359	10.3893	14.5542	0	23.0921	1.12821	1.3189	0
LOC100848091	20.3591	0.000139064	0	1.09677	1.04386	0	0.811736	0	713.712	0	3.31878	1.79998	1.25583	0.905661	71.3387	76.188	3.63855	17.7259	1.21538	68.8207	36.9291	97.2353
FIBCD1	20.2013	0.00277799	0	1.09677	0	0	0	0.941392	0	0	0	0	7.53497	0.905661	14.6678	19.6242	0	3.32361	2.43075	12.4103	0	0.675245
C1QTNF6	20.1505	2.21e-05	0.983446	2.19354	0	12.139	13.7995	7.53114	105.337	6.9501	1.10626	1.79998	15.0699	0.905661	476.703	191.624	348.088	372.245	527.473	687.079	365.334	69.5502
ANK1	20.0196	0.00885173	2.95034	0	0	0	0	0	0	0	0	0	0	5.43397	8.00061	5.77182	30.3213	6.64722	0	0	2.63779	6.07721
CDH18	19.6229	0.00114625	0	25.2258	3.13158	11.0355	42.2102	1.41209	1.07487	0	0	0	0	13.5849	460.702	382.094	206.185	70.9037	98.4454	349.745	69.9015	0.675245
CLCA2	19.4493	0.000791259	0	1.09677	2.08772	0	0	0	0	0	1.10626	0	0	1.81132	8.00061	30.0134	2.4257	3.32361	19.446	7.89746	3.95669	0.675245
PASD1	19.4491	0.00679387	0	0	0	0	0	0	0	1.15835	0	0.899988	0	0	9.33404	15.0067	10.9157	1.10787	0	11.2821	2.63779	0.675245
NRN1	19.3288	0.00102761	544.829	2.19354	0	17.6568	63.3154	5.17766	20.4225	11.5835	11.0626	2.69996	28.8841	4.52831	404.031	703.007	1047.9	6830.02	2369.98	279.796	1068.31	386.915
IGFBPL1	19.1467	0.0143507	0	0	5.2193	1.10355	0	0	0	0	0	0	0	1.81132	24.6685	35.7853	19.4056	27.6968	0	5.64104	2.63779	0
CCL20	19.0727	0.00715488	0	0	0	1.10355	0	0	1.07487	0	0	0	0	26.2642	5.33374	3.46309	0	0	8.50763	3.38462	1.3189	1.35049
CDK5R2	18.983	8.31e-05	2.95034	0	0	0	0	1.41209	0	0	0	0.899988	2.51166	5.43397	26.002	11.5436	33.9598	1.10787	2.43075	9.02567	5.27559	12.8297
ENPP2	18.9375	9.68e-06	21.6358	36.1935	9.39473	16.5532	8.92909	3.29487	0	0	0	0	5.02332	164.83	375.362	305.906	295.936	17.7259	272.244	188.411	139.803	47.2672
ALK	18.7615	5.29e-06	0	3.29032	0	13.2426	24.3521	36.2436	4.29947	0	1.10626	7.1999	11.3025	250.868	360.694	297.826	291.084	263.673	29.169	134.257	22.4212	49.9681
DEFB1	18.6936	0.0110267	0	0	0	3.31065	9.74083	0	0	0	0	0	0	0.905661	5.33374	2.30873	8.48996	22.1574	1.21538	24.8206	178.051	4.72672
IGFN1	18.665	0.00211677	2.95034	0	0	0	0	0.470696	0	0	0	0	13.8141	0	16.6679	13.8524	4.85141	1.10787	0	2.25642	7.91338	10.1287
RAB38	18.574	0.00161717	0	3.29032	0	0	0.811736	0.941392	5.37434	0	0	0	0	0	28.0021	17.3154	58.2169	50.9621	6.07688	22.5642	7.91338	0.675245
COL18A1	18.5344	1.61e-06	29.5034	8.77418	161.798	605.848	52.7628	87.5495	653.52	3.47505	99.5634	8.99988	9215.27	146.717	1356.1	789.584	4181.91	6226.23	5045.02	1201.54	2645.71	910.23
PRSS56	18.3192	3.92e-06	0.983446	0	2.08772	1.10355	0	0.470696	0	0	2.21252	0.899988	1.25583	32.6038	24.6685	26.5504	14.5542	12.1866	6.07688	3.38462	13.189	2.70098
LOC112443817	18.2494	6.57e-07	0.983446	0	1.04386	1.10355	0	2.35348	2.14974	0	0	0	3.76749	4.52831	20.0015	46.1745	15.7671	24.3732	10.9384	10.1539	11.8701	5.40196
NTNG1	17.8493	0.0121904	0	2.19354	0	1.10355	2.43521	0	0	0	0	0	0	0.905661	16.0012	46.1745	25.4699	4.43148	1.21538	7.89746	0	0
XK	17.8111	1.95e-07	3.93378	2.19354	3.13158	0	0.811736	2.82418	0	0	0	0	2.51166	6.33963	32.6691	61.1813	20.6185	19.9417	15.7999	18.0513	51.437	12.8297
PRKG2	17.6839	0.019582	0	0	0	5.51774	0	0	0	0	0	0	0	0	4.66702	10.3893	29.1084	7.75509	0	10.1539	6.59449	22.2831
LOC112441463	17.3421	2.41e-05	0.983446	32.9032	15.6579	3.31065	11.3643	0.941392	6.44921	0	1.10626	2.69996	6.27915	22.6415	96.0073	140.832	47.3012	22.1574	433.889	172.616	360.059	1.35049
SDK2	17.0981	7.82e-05	0	0	0	0	4.05868	0.941392	3.2246	0	6.63756	0.899988	2.51166	22.6415	106.675	43.8658	13.3414	1.10787	24.3075	34.9745	17.1457	2.02574
KCNQ1	16.7665	0.000600719	0.983446	1.09677	1.04386	0	0	1.41209	0	0	0	0	1.25583	12.6793	21.335	17.3154	10.9157	0	1.21538	13.5385	3.95669	1.35049
PSTPIP1	16.7562	0.00254574	0.983446	4.38709	0	0	0.811736	0	0	0	1.10626	0	31.3957	0	22.6684	41.5571	4.85141	3.32361	10.9384	1.12821	1.3189	0.675245
MYOM3	16.4916	2.39e-06	1.96689	0	0	0	0	2.35348	1.07487	0	0	1.79998	21.3491	3.62265	10.6675	17.3154	42.4498	4.43148	13.3691	7.89746	7.91338	7.4277
FAM198A	16.3244	0.00117487	0.983446	1.09677	0	0	0	0	6.44921	2.3167	0	0	0	2.71698	91.3403	18.4698	7.27711	7.75509	4.8615	10.1539	22.4212	4.05147
LOC112443171	16.2546	0.0113438	0	0	0	0	1.62347	0.941392	0	0	0	0	0	0	6.66717	9.23491	27.8956	4.43148	0	6.76925	1.3189	2.70098
TCHH	16.1239	9.57e-06	53.1061	462.838	37.5789	22.071	22.7286	130.383	6.44921	26.642	6.63756	9.89986	3487.44	1024.3	548.042	735.329	465.735	504.081	5254.07	379.078	109.468	43.2157
SLC22A23	16.1137	3.23e-08	47.2054	35.0967	79.3333	41.9349	23.5403	16.9451	6.44921	2.3167	1.10626	1.79998	138.141	39.8491	1138.09	483.678	691.325	670.262	181.091	400.514	191.24	182.991
CRTAC1	16.0595	1.36e-13	151.451	141.484	149.272	146.772	52.7628	120.969	30.0963	39.3839	42.0379	56.6992	2232.86	6165.74	561.376	1157.83	1628.86	619.3	825.24	191.795	838.819	731.29
LOC504861	15.8064	0.00906408	2.95034	2.19354	0	0	0	0	0	0	0	0	10.0466	27.1698	2.00015	5.77182	1.21285	4.43148	0	24.8206	3.95669	0
2011-03-01	15.6618	0.000267729	0	0	15.6579	15.4497	56.0098	11.7674	0	0	0	0	40.1865	160.302	145.344	125.826	462.096	162.857	85.0763	111.693	75.1771	189.744
PPP4R4	15.607	3.36e-11	4.91723	0	13.5702	13.2426	7.30562	20.7106	3.2246	12.7418	12.1689	5.39993	205.956	129.51	335.359	319.759	47.3012	25.481	70.4918	109.436	201.791	23.6336
TSPYL5	15.5425	0.000136743	0	5.48386	3.13158	2.2071	2.43521	14.1209	0	0	0	13.4998	3.76749	0	111.342	91.1947	89.751	15.5102	131.261	104.923	26.3779	76.3027
RYR3	15.4715	0.00567458	0.983446	0	0	0	0	1.88278	0	0	1.10626	0	0	0.905661	9.33404	20.7785	23.0442	4.43148	0	10.1539	2.63779	0.675245
CDKL1	15.377	3.16e-06	0	0	3.13158	5.51774	3.24694	2.82418	3.2246	3.47505	0	0.899988	11.3025	0.905661	66.6717	78.4967	95.8153	21.0495	9.723	29.3334	26.3779	4.72672
PPP1R16B	15.2852	6.25e-07	2.95034	2.19354	3.13158	16.5532	38.9633	27.7711	1.07487	1.15835	19.9127	16.1998	69.0706	37.1321	432.033	278.202	71.5582	98.6005	713.425	235.796	48.7992	18.2316
SYT14	15.1702	0.00153522	0	0	1.04386	0	0	0.941392	2.14974	1.15835	0	0	0	16.3019	8.00061	23.0873	18.1928	5.53935	0	5.64104	2.63779	1.35049
BEAN1	15.134	3.48e-08	0.983446	2.19354	0	3.31065	2.43521	0.941392	1.07487	2.3167	1.10626	3.59995	1.25583	22.6415	54.6708	54.2551	32.747	9.97084	49.8304	5.64104	25.059	12.8297
LOC104975550	15.056	4.32e-05	0.983446	1.09677	0	0	0.811736	0.470696	1.07487	0	1.10626	0	1.25583	1.81132	18.0014	16.1611	12.1285	9.97084	7.29225	2.25642	10.5512	3.37623
LOC112444608	15.0291	9.32e-07	0	1.09677	1.04386	1.10355	1.62347	2.82418	0	0	0	0	15.0699	9.96227	17.3346	16.1611	24.257	8.86297	2.43075	21.436	17.1457	2.70098
LOC523292	15.0135	0.00400117	0	2.19354	0	0	0.811736	0	0	0	2.21252	0	6.27915	43.4717	1.33343	3.46309	2.4257	6.64722	2.43075	4.51283	2.63779	0
KIAA1549L	14.6603	0.00297911	2.95034	1.09677	14.614	0	0.811736	0.470696	0	0	0	0	0	77.8869	48.6704	80.8054	43.6626	12.1866	3.64613	20.3077	1.3189	1.35049
TRIL	14.659	0.000139064	1.96689	3.29032	2.08772	2.2071	2.43521	0.470696	15.0482	0	1.10626	0	15.0699	0	30.669	11.5436	12.1285	27.6968	234.567	41.7437	34.2913	6.75245
SLC35G2	14.5498	2.59e-05	1.96689	3.29032	0	0	1.62347	7.06044	0	0	0	0	32.6516	2.71698	28.0021	50.792	55.7912	8.86297	9.723	16.9231	10.5512	9.45343
OSCAR	14.4787	0.000804954	0.983446	0	0	0	0.811736	2.82418	1.07487	0	0	0	30.1399	2.71698	5.33374	3.46309	31.5341	7.75509	1.21538	12.4103	1.3189	1.35049
CCL11	14.4581	0.0383001	0	4.38709	0	0	0	0.470696	0	0	0	0	3.76749	3.62265	34.0026	21.9329	1.21285	1.10787	1.21538	0	0	0
ADAMTS14	14.394	5.6e-06	0.983446	4.38709	56.3684	13.2426	10.5526	0.941392	48.3691	20.8503	14.3814	12.5998	0	151.245	786.726	507.92	249.847	37.6676	328.151	138.77	238.72	180.966
PLBD1	14.3714	0.000193005	746.435	3.29032	12.5263	68.42	192.381	17.8865	70.9413	64.8676	47.5692	0.899988	3389.48	2543.1	422.699	607.195	192.843	563.906	7372.47	207.59	1668.4	640.808
CX3CL1	14.3553	0.00453459	0	0	0	1.10355	1.62347	0	4.29947	0	0	0	1.25583	22.6415	23.3351	17.3154	4.85141	0	24.3075	1.12821	1.3189	2.02574
LOC100138922	14.2961	0.000184538	0	1.09677	1.04386	0	0.811736	1.88278	1.07487	0	0	0	3.76749	0	18.6681	23.0873	7.27711	4.43148	3.64613	20.3077	9.23228	3.37623
SNCAIP	14.1796	0.00130854	0	0	14.614	22.071	8.92909	1.41209	13.9733	0	0	2.69996	1.25583	0	298.689	192.779	63.0683	14.4023	164.076	69.9489	34.2913	61.4473
TRIM9	14.1216	1.38e-05	0	2.19354	13.5702	1.10355	12.9878	3.29487	2.14974	1.15835	4.42504	0.899988	12.5583	16.3019	19.3348	26.5504	52.1526	330.145	43.7535	77.8464	9.23228	6.07721
LOC107131538	13.7862	9.1e-06	0	0	5.2193	0	0.811736	0	2.14974	1.15835	1.10626	0.899988	3.76749	10.8679	26.002	15.0067	36.3855	11.0787	29.169	4.51283	2.63779	9.45343
MSI1	13.7861	0.000284618	0	0	1.04386	0	0.811736	0.941392	1.07487	0	1.10626	0.899988	13.8141	0.905661	19.3348	16.1611	8.48996	0	9.723	7.89746	7.91338	0.675245
EXOC1L	13.7721	0.0289261	0	0	0	0	0	0	0	0	0	0	0	1.81132	1.33343	2.30873	2.4257	4.43148	8.50763	3.38462	0	76.3027
MID2	13.5908	4.37e-05	5.90068	0	1.04386	3.31065	8.92909	1.41209	0	6.9501	1.10626	3.59995	3.76749	9.05661	22.0017	35.7853	32.747	4.43148	133.691	1.12821	58.0315	138.425
RIMS4	13.5078	0.00108901	0.983446	0	0	1.10355	0	0.470696	0	0	0	0.899988	1.25583	4.52831	19.3348	10.3893	6.06426	2.21574	2.43075	2.25642	1.3189	0.675245
CPN2	13.4775	0.000384897	0	1.09677	0	0	3.24694	3.29487	1.07487	0	1.10626	0	3.76749	4.52831	9.33404	6.92618	76.4096	7.75509	2.43075	1.12821	10.5512	21.6078
RAP1GAP2	13.3517	5.78e-12	6.88412	13.1613	13.5702	22.071	25.9755	21.652	8.59894	66.0259	2.21252	21.5997	140.653	511.699	294.022	247.034	118.859	290.262	724.364	133.129	187.283	44.5662
IGFBP3	13.3182	0.0167073	1607.93	26.3225	26.0965	15.4497	28.4107	1062.83	4.29947	0	4.42504	0	23156.2	38.0378	4457.67	3194.12	1041.84	1126.7	651.441	1057.13	2180.14	72.2512
MANEAL	13.2179	2.92e-05	0.983446	0	0	0	0.811736	1.41209	2.14974	1.15835	0	0	2.51166	0.905661	19.3348	15.0067	7.27711	6.64722	3.64613	10.1539	10.5512	14.8554
LOC112444482	13.1478	0.00306776	0	0	5.2193	0	5.68215	0.470696	0	0	0	0.899988	2.51166	4.52831	54.6708	64.6443	14.5542	1.10787	9.723	9.02567	2.63779	0.675245
F2R	13.0347	5.73e-07	1.96689	18.6451	0	1.10355	5.68215	5.64835	2.14974	0	0	0	40.1865	24.4529	58.6711	95.8122	65.494	33.2361	71.7071	21.436	32.9724	19.5821
LTC4S	12.9991	0.00174362	0.983446	0	1.04386	0	0.811736	0.941392	0	0	0	0	13.8141	2.71698	3.33359	11.5436	0	3.32361	2.43075	1.12821	1.3189	16.8811
SERPINB10	12.8771	0.0290178	0	97.6127	0	34.21	4.05868	0	2.14974	8.10845	0	0	12.5583	119.547	20.0015	40.4027	166.161	81.9824	1194.71	169.231	73.8582	0
CHST13	12.7542	0.00210308	1.96689	1.09677	0	1.10355	0	0.470696	0	0	0	0.899988	11.3025	9.96227	1.33343	2.30873	3.63855	1.10787	36.4613	1.12821	2.63779	1.35049
KLK7	12.749	0.00659817	1.96689	140.387	0	1.10355	1.62347	10.826	0	0	1.10626	0	60.2798	0	7.33389	32.3222	1.21285	16.6181	145.845	4.51283	10.5512	0
SCN8A	12.5957	4.12e-10	0.983446	1.09677	0	5.51774	7.30562	2.35348	3.2246	1.15835	0	0.899988	5.02332	17.2076	32.6691	33.4765	57.004	26.5889	41.3228	34.9745	21.1024	22.2831
LOC112447438	12.5936	0.0165082	6.88412	0	0	0	0.811736	0	0	0	0	0	1.25583	0	4.0003	3.46309	36.3855	36.5597	1.21538	6.76925	2.63779	4.72672
PPARG-TSEN2	12.5933	6.32e-06	10.8179	1.09677	0	3.31065	8.11736	60.2491	5.37434	1.15835	0	4.49994	224.793	155.774	48.0036	68.1074	138.265	237.084	42.5381	111.693	83.0905	118.168
IQGAP2	12.52	0.000219011	3.93378	6.58063	2.08772	0	0.811736	0.470696	1.07487	0	0	0	10.0466	2.71698	54.0041	32.3222	27.8956	18.8338	0	22.5642	9.23228	5.40196
ALPK2	12.2011	0.0205918	0	0	1.04386	0	0	0.941392	0	2.3167	0	0	3.76749	0	1.33343	3.46309	23.0442	3.32361	0	15.7949	2.63779	0
CHST1	12.1871	0.000238066	7.86757	0	0	2.2071	0	0.941392	0	0	1.10626	0	7.53497	3.62265	8.00061	16.1611	33.9598	9.97084	20.6614	36.1027	10.5512	1.35049
CECR2	12.1705	0.000470113	1.96689	0	0	0	0.811736	0.470696	0	0	1.10626	0	1.25583	4.52831	9.33404	12.698	2.4257	1.10787	10.9384	5.64104	1.3189	6.07721
PRRT4	12.1424	1.59e-06	4.91723	3.29032	741.14	3.31065	1.62347	6.58975	0	2.3167	1.10626	0.899988	15.0699	25.3585	49.3371	77.3423	157.671	13.2944	9.723	80.1028	11.8701	9.45343
PID1	11.888	8.04e-10	103.262	14.258	62.6315	14.3461	34.0929	378.44	139.733	16.2169	57.5255	152.998	833.87	684.68	1880.14	1489.13	989.687	324.606	2122.05	856.31	1715.89	711.708
EYA4	11.8229	0.00350134	1.96689	0	8.35087	1.10355	0	0.941392	0	0	0	0	0	0	18.6681	38.094	18.1928	12.1866	23.0921	20.3077	9.23228	5.40196
GLIPR1L2	11.7994	0.0284897	0	0	0	0	0	0.470696	0	1.15835	2.21252	0	0	0	7.33389	9.23491	12.1285	0	3.64613	0	1.3189	10.8039
CILP2	11.7395	4.66e-08	2.95034	4.38709	3.13158	1.10355	2.43521	12.7088	6.44921	0	3.31878	0	13.8141	4.52831	62.0047	39.2484	60.6426	33.2361	76.5686	75.59	27.6968	54.6948
LOC618696	11.6862	0.001608	0	0	0	2.2071	0	0	0	3.47505	1.10626	1.79998	0	1.81132	13.3343	25.396	7.27711	3.32361	1.21538	13.5385	9.23228	18.9069
LOC101904510	11.6169	0.000347261	0	0	28.1842	4.4142	9.74083	0.941392	2.14974	4.6334	36.5066	32.3996	384.284	411.17	68.6719	146.604	192.843	78.6588	2.43075	50.7694	11.8701	32.4118
TNFSF4	11.4642	1.18e-06	12.7848	5.48386	0	4.4142	8.11736	3.29487	1.07487	10.4251	3.31878	5.39993	30.1399	5.43397	30.669	45.0202	38.8112	24.3732	240.644	18.0513	163.543	26.3346
PDE1A	11.4195	0.000680596	171.12	1.09677	0	0	0	8.94323	0	0	0	0	415.679	13.5849	32.6691	50.792	24.257	15.5102	12.1538	34.9745	63.3071	12.8297
LOC101907800	11.3868	0.0195674	0	0	0	4.4142	0	0	3.2246	0	0	0	15.0699	0	10.0008	3.46309	18.1928	13.2944	17.0153	1.12821	5.27559	0
LOC112441554	11.3244	4.71e-06	1.96689	4.38709	0	1.10355	0	1.41209	1.07487	0	0	3.59995	11.3025	9.05661	24.0018	49.6376	19.4056	5.53935	15.7999	5.64104	6.59449	7.4277
ASPHD1	11.3128	0.000653891	1.96689	0	0	1.10355	2.43521	1.41209	0	0	1.10626	0	2.51166	11.7736	16.6679	28.8591	19.4056	0	7.29225	2.25642	3.95669	3.37623
GIMAP7	11.3017	0.0126946	0	1.09677	2.08772	1.10355	0	14.1209	0	0	0	0	1.25583	1.81132	36.6694	31.1678	57.004	21.0495	1.21538	55.2822	15.8268	0
IL36B	11.2778	1.32e-06	0	0	6.26315	1.10355	8.92909	3.29487	4.29947	1.15835	0	8.99988	2.51166	33.5095	36.0027	47.3289	106.731	14.4023	41.3228	46.2565	27.6968	36.4632
SLC16A2	11.1865	1.02e-07	5.90068	5.48386	26.0965	64.0058	11.3643	30.1246	21.4974	3.47505	9.95634	12.5998	400.609	2.71698	358.027	259.732	178.289	237.084	57.1226	250.462	104.193	284.953
LOC104974100	11.0989	0.00549664	0	0	0	0	0	4.70696	0	0	0	0	5.02332	16.3019	3.33359	4.61745	18.1928	5.53935	2.43075	9.02567	3.95669	1.35049
TTPA	11.054	0.00103721	0	1.09677	1.04386	0	4.05868	0	0	0	0	0	0	3.62265	5.33374	4.61745	18.1928	7.75509	8.50763	6.76925	5.27559	10.8039
TMEM179	11.0359	2.72e-09	2.95034	1.09677	11.4824	2.2071	3.24694	8.00183	2.14974	0	3.31878	0	7.53497	49.8114	31.3357	38.094	93.3896	43.207	36.4613	23.6924	32.9724	37.1385
TIMP4	10.9416	3.86e-06	1.96689	3.29032	0	1.10355	2.43521	11.2967	0	1.15835	0	0.899988	75.3497	19.9245	25.3353	30.0134	21.8313	38.7755	6.07688	23.6924	9.23228	17.5564
IL36A	10.9406	4.82e-05	0	1.09677	175.368	87.1804	172.9	35.7729	159.08	30.1171	5.5313	333.895	172.049	900.227	849.398	1460.27	3035.77	551.72	1358.79	1377.54	485.354	762.352
ARC	10.8766	8.62e-06	5.90068	4.38709	5.2193	0	0	3.29487	1.07487	1.15835	0	0	25.1166	47.0944	44.0033	27.7047	24.257	13.2944	29.169	12.4103	3.95669	3.37623
EDNRB	10.8457	0.00343588	19.6689	75.6773	0	96.0087	288.978	63.544	66.6418	0	0	2.69996	339.074	58.868	1130.75	1131.28	1187.38	1171.02	120.322	929.644	509.094	77.6532
PPARG	10.8446	8.32e-05	21.6358	6.58063	0	1.10355	8.92909	116.262	8.59894	0	2.21252	6.29991	365.446	237.283	80.0061	113.128	201.333	357.842	85.0763	147.795	123.976	178.265
MEGF10	10.834	0.0173255	0	0	0	0	0	1.41209	0	0	0	0.899988	0	3.62265	7.33389	3.46309	2.4257	4.43148	120.322	14.6667	1.3189	0.675245
CPZ	10.834	0.00185984	28.5199	3.29032	1.04386	4.4142	0	0.470696	2.14974	0	0	0.899988	2.51166	2.71698	117.342	40.4027	40.0241	104.14	20.6614	74.4617	35.6102	2.02574
CLEC14A	10.7763	0.0135668	4.91723	2.19354	0	0	0	6.58975	0	0	0	0	20.0933	0	6.00046	3.46309	18.1928	32.1282	17.0153	41.7437	17.1457	0
LOC514257	10.7722	0.0169383	15.7351	2.19354	0	0	0	0.941392	0	0	0	0	90.4197	0	16.6679	25.396	40.0241	6.64722	3.64613	13.5385	5.27559	2.02574
PDE1B	10.6042	0.00175488	2.95034	2.19354	0	5.51774	8.92909	126.147	0	0	0	7.1999	305.166	52.5284	117.342	115.436	243.783	213.819	185.952	60.9232	100.236	250.516
NDP	10.5538	0.00749387	7.86757	0	0	29.7958	79.5501	20.2399	1.07487	0	4.42504	0.899988	101.722	8.15095	88.6734	105.047	66.7068	38.7755	1071.96	18.0513	22.4212	2.70098
GRIA1	10.5406	0.00555034	7.86757	9.87095	1.04386	0	6.49388	135.09	1.07487	0	0	0	448.331	13.5849	306.023	327.839	164.948	144.023	87.507	109.436	97.5984	21.6078
MEG8	10.5071	0.0405272	0	13.1613	0	4.4142	11.3643	47.5403	0	0	0	0	0	0	210.016	215.866	63.0683	44.3148	25.5229	192.924	59.3504	0.675245
MMP12	10.4068	0.0185238	0	13.1613	0	1.10355	7.30562	2.35348	0	0	0	0	47.7215	157.585	6.66717	3.46309	9.70281	18.8338	1.21538	1.12821	2.63779	0.675245
OTOGL	10.3655	0.00364598	1.96689	0	0	0	1.62347	0	0	0	0	0.899988	2.51166	0	10.0008	10.3893	2.4257	1.10787	3.64613	4.51283	10.5512	4.05147
SYN2	10.364	6.73e-06	6.88412	0	1.04386	3.31065	4.87041	53.6594	7.52408	0	5.5313	5.39993	32.6516	125.887	106.675	137.369	184.353	55.3935	91.1531	71.0771	39.5669	101.287
PGR	10.286	0.0193956	0	0	152.403	13.2426	0.811736	0	0	0	0	0	2.51166	0	12.0009	23.0873	69.1325	2.21574	8.50763	45.1283	18.4646	3.37623
GALNT5	10.2419	0.0233415	0	2.19354	0	3.31065	8.11736	0	0	0	0	0	1.25583	0	22.6684	30.0134	15.7671	4.43148	9.723	37.2309	19.7835	0
NEXMIF	10.2015	8.2e-06	2.95034	5.48386	5.2193	9.93194	31.6577	72.9579	27.9466	18.5336	2.21252	15.2998	7.53497	9.96227	135.344	177.772	418.434	314.635	302.628	171.488	84.4094	357.205
LOC112444495	10.0882	0.00452515	0	0	2.08772	0	1.62347	0.470696	0	0	1.10626	2.69996	0	5.43397	26.002	19.6242	0	1.10787	9.723	2.25642	7.91338	9.45343
C5AR2	10.0717	0.0186135	0	1.09677	0	2.2071	5.68215	2.35348	4.29947	0	0	2.69996	0	9.96227	2.00015	13.8524	10.9157	0	14.5845	0	2.63779	132.348
CSF1R	9.94669	2.46e-07	1.96689	3.29032	0	0	0	4.70696	2.14974	3.47505	2.21252	0	43.954	11.7736	19.3348	18.4698	33.9598	11.0787	12.1538	16.9231	9.23228	8.77819
TCHHL1	9.92411	7.04e-07	1.96689	16.4516	15.6579	26.4852	44.6455	133.678	5.37434	52.1257	28.7628	30.5996	950.663	502.642	90.6735	143.141	892.659	144.023	384.059	151.18	94.9606	197.847
LRRC3B	9.91316	0.00546914	4.91723	9.87095	4.17544	3.31065	5.68215	6.11905	2.14974	0	0	0	2.51166	1.81132	138.677	99.2752	6.06426	83.0903	1.21538	20.3077	7.91338	0
RNF128	9.81271	0.0144545	1.96689	0	292.281	331.065	0	0	0	0	0	0.899988	0	0	19.3348	23.0873	4.85141	2.21574	18.2306	7.89746	1.3189	1.35049
KCNJ9	9.80028	0.0127843	0	0	1.04386	0	2.43521	0	0	1.15835	0	0	1.25583	4.52831	8.66732	19.6242	6.06426	0	1.21538	2.25642	1.3189	1.35049
MAP1LC3C	9.722	0.00237475	0	2.19354	0	28.6923	65.7506	216.05	1.07487	4.6334	36.5066	3.59995	671.869	1338.57	222.017	197.396	195.269	296.909	322.074	125.231	83.0905	49.2929
ITGAX	9.70109	0.00217674	0	1.09677	0	5.51774	8.11736	0.470696	4.29947	1.15835	0	1.79998	0	0.905661	67.3384	32.3222	14.5542	8.86297	26.7383	51.8976	13.189	2.02574
GALNT15	9.61579	0.00502409	42.2882	231.419	0	7.72484	46.2689	11.2967	1.07487	0	1.10626	4.49994	501.076	1275.17	154.012	279.356	154.032	422.099	296.552	171.488	65.9449	2.02574
SORCS2	9.56086	0.00117487	0.983446	1.09677	1.04386	2.2071	8.11736	0.470696	1.07487	0	5.5313	0	6.27915	0.905661	41.3365	31.1678	19.4056	59.825	15.7999	11.2821	10.5512	0
MYH14	9.55851	0.00138527	4.91723	2.19354	0	0	0	0	0	0	2.21252	0	3.76749	12.6793	4.66702	4.61745	29.1084	9.97084	4.8615	3.38462	2.63779	9.45343
DOCK10	9.45356	7.93e-07	0.983446	0	4.17544	1.10355	3.24694	1.41209	2.14974	0	1.10626	0	1205.6	16.3019	10.6675	12.698	31.5341	6.64722	12.1538	25.9488	6.59449	9.45343
LRRC36	9.45056	0.0128497	0	0	0	1.10355	3.24694	0	1.07487	0	0	0	3.76749	0	2.66687	6.92618	10.9157	3.32361	6.07688	10.1539	9.23228	0
CHST6	9.42784	7.37e-07	36.3875	125.032	41.7544	45.2455	76.3031	25.8883	35.4706	3.47505	97.3509	28.7996	100.466	76.9812	392.03	450.202	1274.71	238.192	986.885	1074.05	222.894	43.2157
GSDME	9.41725	0.000120462	13.7682	6.58063	11.4824	5.51774	0.811736	16.4744	1.07487	0	0	0.899988	12.5583	9.05661	52.6707	72.7249	192.843	66.4722	7.29225	27.077	42.2047	58.7463
UTS2	9.32604	0.001042	0	0	0	1.10355	7.30562	0.941392	0	0	0	0	3.76749	11.7736	6.66717	12.698	13.3414	8.86297	1.21538	5.64104	10.5512	19.5821
ZNF541	9.32163	0.00510022	2.95034	1.09677	0	0	0	0.941392	2.14974	0	0	0	0	2.71698	13.3343	5.77182	10.9157	2.21574	1.21538	3.38462	25.059	2.70098
GRIP2	9.27742	7.27e-08	8.85101	1.09677	2.08772	3.31065	1.62347	0.470696	2.14974	0	1.10626	0	13.8141	23.5472	31.3357	30.0134	24.257	16.6181	9.723	9.02567	14.5079	12.8297
LOC112449351	9.25379	0.0157801	0	2.19354	2.08772	0	0.811736	0	5.37434	15.0585	11.0626	1.79998	1.25583	2.71698	176.013	113.128	7.27711	0	2.43075	36.1027	9.23228	2.02574
TMEM26	9.24224	0.00047597	0	2.19354	10.4386	36.4171	60.0684	16.9451	40.845	63.7092	58.6318	55.7992	45.2098	0	432.7	302.443	675.558	873.002	261.306	241.437	317.854	38.489
LSAMP	9.14423	0.0242022	0	0	1.04386	0	1.62347	1.88278	0	0	0	0	0	0	19.3348	8.08054	1.21285	6.64722	3.64613	5.64104	2.63779	0.675245
THEMIS	9.14404	0.00482361	0	0	3.13158	4.4142	5.68215	0	5.37434	0	4.42504	0	0	0	20.0015	10.3893	25.4699	27.6968	20.6614	25.9488	17.1457	60.7721
PEG3	9.14164	0.000235968	0	5.48386	0	3.31065	15.423	2.82418	0	0	0	0	13.8141	23.5472	43.3366	21.9329	30.3213	19.9417	29.169	42.8719	22.4212	6.75245
LOC101903265	9.12327	0.00146128	1.96689	0	0	0	2.43521	2.35348	0	0	0	0	8.7908	0	8.00061	13.8524	15.7671	5.53935	3.64613	4.51283	5.27559	6.75245
SLC35F3	9.11599	0.00904427	0	0	0	0	0.811736	8.00183	1.07487	0	0	0	2.51166	1.81132	6.66717	5.77182	13.3414	23.2653	38.892	7.89746	2.63779	2.02574
ADRA1B	9.05628	0.00117483	0	0	5.2193	5.51774	2.43521	2.82418	1.07487	1.15835	0	0	0	2.71698	36.6694	20.7785	35.1727	8.86297	14.5845	33.8462	11.8701	2.02574
AMPD3	8.93732	0.00213606	10.8179	78.9676	194.158	54.0739	10.5526	147.799	4.29947	1.15835	5.5313	4.49994	60.2798	156.679	1882.81	1349.45	268.04	22.1574	137.337	514.463	176.732	10.8039
SCG2	8.93005	0.0463039	0	122.838	5.2193	3.31065	0.811736	0.941392	5.37434	0	0	0	0	5.43397	229.351	450.202	14.5542	15.5102	81.4301	224.513	212.342	0.675245
LOC530102	8.92542	0.00189068	0	1.09677	0	0	0.811736	0.470696	4.29947	0	1.10626	0	10.0466	0	10.0008	8.08054	6.06426	2.21574	3.64613	11.2821	14.5079	2.02574
LOC112448457	8.66688	8.62e-06	0	5.48386	2.08772	0	0.811736	3.29487	0	1.15835	2.21252	2.69996	6.27915	9.96227	21.335	28.8591	21.8313	7.75509	36.4613	14.6667	7.91338	3.37623
MAGEL2	8.6501	0.0111726	0	37.2903	0	6.62129	29.2225	12.2381	1.07487	0	14.3814	0	0	0.905661	143.344	79.6511	198.908	75.3352	178.66	95.8977	71.2204	29.7108
SERPINB5	8.6294	0.00718957	13.7682	12.0645	18.7895	7.72484	0	0.470696	0	0	7.74382	0	11.3025	1.81132	46.6702	71.5705	33.9598	7.75509	286.829	41.7437	6.59449	11.4792
PCDHB8	8.59354	0.000152926	129.815	4.38709	2.08772	2.2071	8.92909	0	3.2246	3.47505	22.1252	5.39993	36.419	12.6793	49.3371	26.5504	23.0442	188.338	190.814	22.5642	22.4212	5.40196
EDN3	8.49488	0.0207966	2.95034	0	0	0	2.43521	4.70696	0	0	0	0	26.3724	0.905661	12.6676	16.1611	21.8313	8.86297	1.21538	4.51283	1.3189	0
LOC101906454	8.4432	0.00837175	0	0	1.04386	1.10355	1.62347	0.470696	0	0	0	1.79998	1.25583	1.81132	12.6676	17.3154	4.85141	0	6.07688	6.76925	1.3189	0.675245
PCDHA13	8.373	1.56e-06	18.6855	14.258	1.04386	7.72484	8.11736	10.3553	12.8984	0	3.31878	2.69996	15.0699	18.1132	68.0052	72.7249	106.731	169.504	93.5839	71.0771	36.9291	14.1801
CPM	8.35208	8.68e-05	84.5764	20.8387	2.08772	5.51774	15.423	46.5989	1.07487	247.887	25.444	46.7994	911.732	630.34	151.345	248.188	627.044	673.585	424.166	132	226.85	116.142
C6H4orf54	8.32837	6.55e-06	4.91723	1.09677	82.4649	12.139	34.0929	14.5916	8.59894	5.79175	4.42504	10.7999	80.3731	53.434	341.359	324.376	231.655	39.8833	119.107	129.744	117.382	54.6948
AIRN	8.32043	0.00147117	1.96689	2.19354	0	0	0	0.941392	1.07487	1.15835	0	0.899988	2.51166	0.905661	6.66717	2.30873	4.85141	14.4023	17.0153	1.12821	15.8268	3.37623
KIF21B	8.27409	0.000450372	17.702	0	2.08772	4.4142	2.43521	25.4176	3.2246	3.47505	1.10626	0.899988	10.0466	15.3962	13.3343	20.7785	41.2369	12.1866	34.0305	32.718	200.472	135.049
PABPC1L2A	8.19494	0.00292429	0	0	0	4.4142	7.30562	0.941392	3.2246	0	0	1.79998	1.25583	0.905661	43.3366	30.0134	18.1928	3.32361	13.3691	15.7949	15.8268	4.72672
TMPRSS13	8.19183	0.000790958	0	0	0	0	0	0.941392	0	0	6.63756	5.39993	5.02332	7.24529	12.0009	17.3154	9.70281	3.32361	21.8768	6.76925	9.23228	13.5049
MYL4	8.17827	1.61e-07	11.8014	36.1935	4.17544	3.31065	6.49388	14.1209	4.29947	4.6334	0	11.6998	169.537	32.6038	116.676	85.4229	50.9398	60.9329	23.0921	41.7437	105.512	108.039
ST8SIA2	8.11675	0.0435993	0	2.19354	0	11.0355	38.9633	49.4231	0	0	3.31878	0	0	52.5284	102.008	84.2685	137.052	75.3352	82.6455	293.334	31.6535	0
CD8B	8.10427	0.00283013	0.983446	0	4.17544	4.4142	0.811736	0.470696	0	0	0	6.29991	18.8374	0	23.3351	43.8658	13.3414	13.2944	3.64613	3.38462	5.27559	13.5049
SLC16A6	8.06353	0.00280963	0.983446	0	3.13158	2.2071	7.30562	1.41209	0	0	1.10626	0	0	14.4906	54.6708	16.1611	9.70281	4.43148	18.2306	6.76925	3.95669	4.05147
AANAT	8.04216	0.0130621	0	0	3.13158	1.10355	5.68215	3.76557	0	1.15835	0	0	46.4657	0	16.6679	13.8524	12.1285	13.2944	1.21538	19.1795	1.3189	0.675245
ADIPOQ	8.02833	0.0103722	0	0	0	2.2071	0.811736	1.41209	2.14974	1.15835	0	0.899988	0	0	28.0021	15.0067	3.63855	1.10787	3.64613	4.51283	11.8701	2.02574
CHCHD6	7.94748	1.99e-06	7.86757	5.48386	0	4.4142	9.74083	34.8315	7.52408	4.6334	4.42504	0	23.8608	113.208	56.0043	48.4833	110.369	43.207	99.6608	46.2565	40.8858	67.5245
NKD1	7.92401	0.025929	0	0	0	1.10355	8.92909	0.941392	1.07487	0	0	0	2.51166	2.71698	2.00015	4.61745	8.48996	1.10787	36.4613	0	7.91338	33.087
SCUBE2	7.89794	0.00932951	27.5365	0	0	2.2071	8.11736	0.941392	2.14974	1.15835	0	0	70.3264	0.905661	62.6714	73.8792	26.6827	6.64722	2.43075	7.89746	31.6535	49.9681
TCF7	7.79135	1.16e-06	43.2716	47.1612	27.1403	20.9674	26.7873	7.53114	54.8183	2.3167	9.95634	14.3998	94.1872	67.9246	554.042	446.739	196.482	25.481	272.244	88.0002	139.803	91.8333
CAMKV	7.74709	0.00175939	0.983446	1.09677	4.17544	5.51774	4.87041	1.88278	176.278	1.15835	7.74382	5.39993	159.49	0	14.0011	13.8524	15.7671	0	54.6919	28.2052	9.23228	24.9841
LOC101904396	7.73704	0.0229436	2.95034	3.29032	0	0	3.24694	0	0	1.15835	1.10626	2.69996	0	20.8302	8.00061	9.23491	52.1526	2.21574	0	15.7949	0	3.37623
GUCY1B1	7.65942	0.00320877	7.86757	24.129	1.04386	51.8668	1.62347	0.470696	10.7487	27.8004	4.42504	93.5987	1003.41	13.5849	53.3374	93.5034	172.225	87.5218	12.1538	40.6155	42.2047	192.445
CHL1	7.58074	0.00260076	0	1.09677	59.5	1.10355	7.30562	0.941392	3.2246	11.5835	16.5939	4.49994	165.769	20.8302	33.3359	54.2551	29.1084	21.0495	9.723	13.5385	147.716	303.185
RIMS2	7.53652	0.0286576	0	5.48386	1.04386	14.3461	42.2102	194.868	0	0	0	0	52.7448	480.906	179.347	181.235	292.297	240.408	229.706	205.334	64.626	29.0355
SSTR2	7.52862	0.0185342	0	1.09677	1.04386	4.4142	0.811736	0	1.07487	0	0	0	8.7908	13.5849	10.6675	3.46309	2.4257	16.6181	0	2.25642	2.63779	0
TUB	7.51475	1.01e-06	10.8179	7.67741	0	6.62129	13.7995	0.470696	4.29947	3.47505	3.31878	25.1997	66.5589	35.3208	72.0055	83.1142	99.4538	19.9417	40.1074	42.8719	80.4527	30.386
CDK18	7.50545	0.00355233	7.86757	0	6.26315	4.4142	0.811736	0.470696	0	0	0	0	8.7908	9.05661	13.3343	8.08054	30.3213	3.32361	13.3691	11.2821	1.3189	47.2672
HSPA6	7.48516	0.000884751	0.983446	2.19354	1.04386	2.2071	5.68215	2.35348	6.44921	1.15835	3.31878	0	0	1.81132	15.3345	25.396	40.0241	16.6181	65.6303	16.9231	3.95669	5.40196
LOC112448034	7.45709	0.0419789	1.96689	17.5484	0	0	0	0	0	0	0	0	2.51166	3.62265	33.3359	35.7853	4.85141	18.8338	1.21538	27.077	9.23228	6.07721
MDGA1	7.42559	1.11e-05	4.91723	81.1612	12.5263	9.93194	17.8582	73.4286	2.14974	5.79175	11.0626	2.69996	91.6755	280.755	193.348	177.772	271.679	261.457	114.245	106.052	81.7716	77.6532
ADGRB1	7.42231	0.0391966	2.95034	93.2256	0	2.2071	8.11736	0.941392	0	0	0	0	11.3025	9.96227	384.029	159.302	80.0482	16.6181	19.446	74.4617	21.1024	18.2316
FHL5	7.41345	0.00482468	0	0	15.6579	16.5532	47.8924	261.707	254.744	54.4424	9.95634	26.0996	330.283	2.71698	338.692	309.369	989.687	411.02	887.224	233.539	859.921	738.043
EMB	7.4097	0.00465288	33.4372	5.48386	129.439	5.51774	8.92909	2.35348	2.14974	1.15835	3.31878	3.59995	50.2332	564.227	182.014	202.014	157.671	55.3935	24.3075	161.334	47.4803	0.675245
CABP1	7.40479	9.14e-05	13.7682	13.1613	3.13158	3.31065	10.5526	6.58975	4.29947	0	4.42504	5.39993	182.095	11.7736	12.0009	19.6242	25.4699	7.75509	134.907	11.2821	38.248	39.1642
MFNG	7.39682	0.00327945	1.96689	1.09677	10.4386	1.10355	0	0	1.07487	2.3167	0	0	3.76749	19.0189	24.6685	35.7853	2.4257	6.64722	18.2306	11.2821	2.63779	4.05147
CH25H	7.38781	0.00366804	10.8179	1.09677	21.921	99.3194	257.32	60.7198	7.52408	23.167	0	8.99988	334.051	6.33963	324.025	235.49	457.245	62.0408	1485.19	271.898	296.752	159.358
PKHD1	7.32837	0.0154486	0	1.09677	10.4386	0	0	1.88278	17.1979	2.3167	1.10626	0	0	0.905661	28.6688	99.2752	18.1928	19.9417	10.9384	44.0001	11.8701	13.5049
KCNQ5	7.32518	0.0491592	0	0	10.4386	9.93194	17.8582	0.941392	1.07487	0	1.10626	0.899988	2.51166	0	188.681	61.1813	31.5341	6.64722	1.21538	12.4103	5.27559	0
STRA6	7.3202	1.06e-07	14.7517	2.19354	10.4386	34.21	45.4572	17.4158	20.4225	17.3752	30.9753	33.2995	55.2565	144	107.341	118.899	197.695	25.481	574.872	117.334	110.787	209.326
SCIMP	7.29571	0.00890698	5.90068	0	38.6228	2.2071	2.43521	1.41209	3.2246	105.41	5.5313	326.696	46.4657	41.6604	574.044	415.571	471.799	207.172	853.193	532.514	162.224	280.902
CLCA3	7.28345	0.00301756	0.983446	12.0645	0	1.10355	0	1.41209	0	0	3.31878	0.899988	2.51166	277.132	10.6675	21.9329	48.5141	11.0787	1.21538	14.6667	13.189	12.1544
MYO15A	7.22841	1.54e-05	4.91723	4.38709	2.08772	3.31065	1.62347	2.35348	0	1.15835	1.10626	1.79998	7.53497	5.43397	20.0015	39.2484	43.6626	16.6181	3.64613	9.02567	11.8701	8.10294
LOC104970266	7.13725	0.0157709	0.983446	0	0	6.62129	5.68215	13.1795	0	0	2.21252	0.899988	1.25583	8.15095	53.3374	49.6376	61.8554	0	7.29225	24.8206	6.59449	5.40196
DLX5	7.12349	0.0444344	0	2.19354	0	11.0355	25.1638	0	1.07487	0	0	0	3.76749	0	62.6714	50.792	27.8956	27.6968	49.8304	48.513	6.59449	4.72672
ALPL	7.03654	0.0144883	338.305	3.29032	0	0	0	0.470696	1.07487	0	0	0.899988	2.51166	4.52831	9.33404	11.5436	3.63855	0	9.723	3.38462	0	1.35049
TLX1	7.01831	0.0061624	3.93378	19.7419	0	6.62129	8.92909	0	2.14974	1.15835	0	4.49994	190.886	27.1698	8.00061	15.0067	23.0442	19.9417	6.07688	9.02567	2.63779	27.0098
PARM1	7.01561	0.00358168	53.1061	12.0645	75.1579	54.0739	12.176	3.29487	0	1.15835	6.63756	0	3.76749	434.717	106.675	169.691	257.124	157.318	126.399	71.0771	47.4803	149.904
LOC100847326	7.01485	0.0201072	3.93378	5.48386	0	0	0.811736	0	0	0	1.10626	0	7.53497	0	14.0011	23.0873	10.9157	11.0787	3.64613	4.51283	1.3189	1.35049
STAC	7.01087	3.33e-07	99.328	62.516	11.4824	55.1774	140.43	435.865	67.7167	60.2342	171.47	61.1992	1326.16	76.0755	1018.74	675.303	768.948	879.649	1296.81	729.951	867.834	553.701
COBL	6.98586	0.0391682	1.96689	0	18.7895	9.93194	15.423	77.1942	0	0	6.63756	0	2.51166	0.905661	162.012	189.316	231.655	201.632	18.2306	83.4874	25.059	0.675245
KCNH2	6.9449	0.000804954	41.3047	15.3548	2.08772	19.8639	44.6455	228.288	3.2246	2.3167	29.869	1.79998	270.003	91.4718	185.347	196.242	149.181	282.507	548.134	77.8464	228.169	688.75
SLC7A4	6.9316	0.00022964	2.95034	1.09677	5.2193	1.10355	1.62347	1.88278	0	0	0	0.899988	3.76749	19.0189	16.6679	20.7785	19.4056	5.53935	3.64613	4.51283	2.63779	8.10294
NFATC2	6.91684	4.63e-05	7.86757	3.29032	9.39473	20.9674	6.49388	2.35348	7.52408	3.47505	4.42504	3.59995	5.02332	35.3208	103.341	144.295	83.6867	9.97084	51.0458	14.6667	13.189	14.8554
KIF1A	6.87308	0.00612203	18.6855	1.09677	0	14.3461	4.87041	1.41209	0	0	0	0	38.9307	67.0189	15.3345	6.92618	65.494	21.0495	13.3691	24.8206	9.23228	14.8554
LOC112447469	6.86205	2.76e-05	4.91723	80.0644	2.08772	1.10355	0	2.82418	0	2.3167	0	1.79998	40.1865	12.6793	20.0015	11.5436	9.70281	8.86297	8.50763	19.1795	5.27559	6.07721
TNFAIP3	6.8604	4.36e-09	32.4537	81.1612	103.342	112.562	192.381	125.676	102.112	48.6507	57.5255	40.4994	64.0473	451.925	1112.75	1349.45	799.269	307.988	887.224	557.335	316.535	309.937
LINGO1	6.85938	0.000492004	20.6524	2.19354	2.08772	2.2071	6.49388	5.17766	12.8984	3.47505	0	5.39993	38.9307	27.1698	18.6681	11.5436	32.747	18.8338	227.275	16.9231	5.27559	20.2574
SMAGP	6.84453	0.00016201	4.91723	1.09677	2.08772	35.3136	4.87041	34.8315	1.07487	1.15835	1.10626	2.69996	37.6749	38.9434	96.674	83.1142	58.2169	60.9329	103.307	74.4617	29.0157	39.1642
ARHGEF26	6.82658	0.0182181	4.91723	1.09677	2.08772	3.31065	0	25.4176	0	0	0	0.899988	91.6755	0	8.66732	16.1611	19.4056	55.3935	30.3844	23.6924	18.4646	4.72672
TRPV2	6.72776	0.000627952	5.90068	9.87095	0	3.31065	9.74083	8.00183	0	430.906	0	6.29991	2620.92	7.24529	24.6685	43.8658	143.116	78.6588	8.50763	42.8719	14.5079	21.6078
ASTN2	6.65461	0.0310801	0.983446	1.09677	10.4386	158.911	0	0.470696	0	0	0	0	2.51166	1.81132	94.6739	64.6443	7.27711	1.10787	9.723	3.38462	3.95669	2.70098
INSC	6.64431	0.00793414	0.983446	71.2902	7.30701	7.72484	12.176	7.53114	2.14974	0	0	11.6998	3.76749	19.9245	193.348	229.718	138.265	29.9125	12.1538	132	30.3346	12.1544
LOC100139362	6.55447	0.0184966	2.95034	0	0	0	2.43521	10.3553	0	0	0	0	3.76749	14.4906	6.66717	8.08054	23.0442	28.8046	13.3691	11.2821	3.95669	0.675245
IL17B	6.54277	1.18e-05	7.86757	2.19354	0	1.10355	4.05868	3.29487	1.07487	0	1.10626	0	18.8374	9.05661	14.6678	18.4698	27.8956	5.53935	12.1538	6.76925	13.189	15.5306
ARHGAP9	6.47125	0.0106253	0.983446	1.09677	0	0	0	3.76557	0	1.15835	0	0	1.25583	3.62265	2.00015	5.77182	12.1285	7.75509	2.43075	2.25642	14.5079	2.02574
TNFAIP2	6.41894	0.0410119	309.785	435.419	0	3.31065	8.92909	38.1264	0	3.47505	0	0.899988	563.867	935.548	229.351	272.43	293.51	159.533	210.26	232.411	209.705	253.892
SYNPR	6.39784	0.000161865	15.7351	47.1612	0	8.82839	35.7164	49.8938	61.2675	1.15835	23.2315	3.59995	56.5123	46.1887	248.019	154.685	261.976	330.145	184.737	147.795	71.2204	81.0294
TLR2	6.3587	1.82e-06	15.7351	6.58063	2.08772	22.071	50.3276	8.47253	5.37434	6.9501	11.0626	9.89986	26.3724	39.8491	96.0073	117.745	213.462	26.5889	113.03	101.539	52.7559	98.5858
MASP1	6.33241	0.0110769	55.073	13.1613	7.30701	1.10355	0.811736	0	0	0	29.869	0	41.4424	6604.08	126.01	120.054	24.257	26.5889	29.169	21.436	14.5079	22.9583
EEF1A2	6.32513	0.000895498	919.522	72.387	13.5702	26.4852	4.87041	127.559	146.182	108.885	55.313	17.9998	676.892	440.151	732.056	985.826	2253.48	1311.72	1253.05	604.72	1047.2	137.75
P4HA3	6.30957	7.86e-06	6.88412	17.5484	17.7456	7.72484	22.7286	57.8956	19.3476	3.47505	0	5.39993	37.6749	60.6793	128.676	138.524	146.755	77.5509	215.121	67.6925	85.7283	60.7721
HEY2	6.28685	0.0227019	19.6689	5.48386	2.08772	0	0	0.941392	3.2246	0	0	0.899988	0	9.96227	13.3343	25.396	35.1727	15.5102	10.9384	2.25642	6.59449	82.3799
TMEM37	6.28501	0.0422169	5.90068	0	0	89.3875	241.085	3.76557	21.4974	9.2668	1.10626	3.59995	3.76749	6.33963	128.01	147.758	123.711	18.8338	1034.28	63.1797	121.339	715.084
LOC530077	6.27274	0.000151498	1.96689	2.19354	0	2.2071	6.49388	147.799	1.07487	1.15835	0	0	12.5583	28.9812	15.3345	11.5436	10.9157	18.8338	23.0921	20.3077	17.1457	2.70098
RAPGEF4	6.26338	0.00375991	31.4703	46.0644	1.04386	6.62129	13.7995	5.17766	0	16.2169	1.10626	11.6998	111.769	8.15095	40.003	65.7987	64.2811	6.64722	426.597	27.077	48.7992	34.4375
MERTK	6.20322	0.0283298	10.8179	2.19354	1.04386	36.4171	0	0	0	15.0585	6.63756	17.0998	108.001	38.9434	4.66702	3.46309	4.85141	1.10787	207.829	13.5385	94.9606	74.277
RUBCNL	6.20161	0.000437913	0.983446	1.09677	0	13.2426	18.6699	12.2381	1.07487	0	4.42504	2.69996	40.1865	9.96227	36.0027	23.0873	47.3012	36.5597	43.7535	41.7437	60.6693	7.4277
TP53I11	6.19731	0.0222305	4.91723	422.257	65.7631	9.93194	7.30562	10.826	51.5937	0	1.10626	2.69996	720.846	1431.85	292.689	192.779	101.88	68.688	516.534	30.4616	175.413	37.8137
LOC112441663	6.18848	0.0390275	1.96689	0	4.17544	3.31065	0	0	0	0	0	0	3.76749	0.905661	12.6676	13.8524	2.4257	2.21574	3.64613	9.02567	7.91338	0
TM4SF19	6.17534	1.13e-05	10.8179	5.48386	7.30701	9.93194	13.7995	9.88462	2.14974	3.47505	1.10626	0.899988	8.7908	13.5849	24.0018	45.0202	133.414	27.6968	53.4765	22.5642	31.6535	46.5919
PPM1E	6.12656	0.000540167	4.91723	8.77418	17.7456	19.8639	5.68215	50.3645	7.52408	1.15835	3.31878	8.99988	80.3731	289.812	53.3374	31.1678	16.9799	12.1866	209.045	28.2052	50.1181	25.6593
NR2E1	6.12273	0.00122337	0	2.19354	0	1.10355	2.43521	2.35348	0	0	0	0	3.76749	9.96227	4.0003	3.46309	9.70281	5.53935	3.64613	2.25642	6.59449	7.4277
BAALC	6.10688	0.00571066	4.91723	10.9677	0	23.1745	34.0929	3.29487	7.52408	0	1.10626	0	15.0699	12.6793	88.0067	70.4162	61.8554	99.7084	97.23	56.4104	14.5079	4.72672
NPPB	6.08382	0.00288651	44.2551	54.8386	40.7105	23.1745	82.797	51.7766	7.52408	89.1929	37.6128	330.295	104.234	780.68	130.01	174.309	76.4096	14.4023	2605.76	73.3335	571.082	109.39
RASL12	6.06607	0.00279875	12.7848	1.09677	3.13158	66.2129	133.125	109.202	1.07487	90.3513	30.9753	0.899988	479.727	107.774	261.353	278.202	211.036	45.4227	551.78	186.154	154.311	452.414
LOC112444724	6.05395	0.00981754	0.983446	0	1.04386	0	2.43521	1.88278	0	0	1.10626	0	2.51166	7.24529	13.3343	6.92618	3.63855	0	7.29225	1.12821	5.27559	2.02574
VAV3	6.03089	0.00648576	21.6358	1.09677	4.17544	1.10355	0.811736	0	0	0	0	0.899988	21.3491	28.9812	21.335	24.2416	16.9799	26.5889	235.783	9.02567	13.189	6.75245
LOC101904591	6.02752	0.0404052	0.983446	0	0	1.10355	0.811736	0	2.14974	0	4.42504	0	0	1.81132	10.0008	18.4698	4.85141	1.10787	4.8615	3.38462	10.5512	0
COL8A2	5.91127	0.00754002	18.6855	5.48386	10.4386	7.72484	9.74083	96.022	11.8235	5.79175	21.0189	17.9998	754.753	4.52831	52.6707	33.4765	16.9799	12.1866	165.291	21.436	152.992	6.07721
SEMA7A	5.89067	0.000717485	50.1557	93.2256	96.035	271.473	739.491	1782.53	66.6418	498.09	177.002	393.295	306.422	1212.68	3002.89	2140.19	1557.3	381.108	9131.11	4221.76	1863.6	748.847
DNAH1	5.85099	0.00219459	1.96689	2.19354	3.13158	1.10355	4.87041	8.00183	0	0	0	0	6.27915	4.52831	13.3343	26.5504	38.8112	6.64722	7.29225	19.1795	6.59449	5.40196
HS3ST3B1	5.85033	0.0253587	0.983446	0	1.04386	12.139	11.3643	6.58975	0	0	2.21252	1.79998	0	3.62265	52.0039	10.3893	13.3414	5.53935	99.6608	20.3077	6.59449	2.70098
LYNX1	5.84308	0.000161668	8.85101	5.48386	3.13158	9.93194	18.6699	15.0623	1.07487	1.15835	7.74382	0	41.4424	36.2265	44.6701	80.8054	115.221	11.0787	10.9384	27.077	17.1457	38.489
TUBB1	5.83603	0.00362869	0	0	1.04386	0	1.62347	1.41209	0	4.6334	3.31878	0.899988	7.53497	6.33963	2.00015	6.92618	10.9157	5.53935	1.21538	5.64104	2.63779	24.9841
LOC112449110	5.82851	0.0133785	2.95034	0	29.2281	8.82839	18.6699	6.58975	7.52408	18.5336	79.6507	55.7992	0	50.717	174.013	326.685	19.4056	2.21574	364.613	82.3592	224.212	82.3799
MT1E	5.82519	0.00117487	0.983446	2.19354	3.13158	1.10355	0.811736	2.82418	3.2246	1.15835	2.21252	0.899988	13.8141	7.24529	10.0008	38.094	16.9799	1.10787	0	9.02567	3.95669	8.77819
PLA2G7	5.8103	0.0439895	0	26.3225	2.08772	8.82839	3.24694	0	0	0	0	0	1.25583	9.05661	53.3374	65.7987	16.9799	31.0204	3.64613	21.436	17.1457	12.8297
SP7	5.79803	0.0110267	5.90068	8.77418	0	3.31065	8.11736	2.35348	4.29947	2.3167	1.10626	3.59995	2.51166	0	13.3343	6.92618	35.1727	3.32361	12.1538	135.385	19.7835	2.70098
DAPK2	5.78874	0.0243483	0	131.613	0	5.51774	11.3643	0.470696	38.6952	6.9501	51.9942	0	50.2332	32.6038	126.01	107.356	147.968	458.658	99.6608	308.001	58.0315	35.788
LOC101906278	5.77945	0.00280963	0	1.09677	0	1.10355	0.811736	2.35348	0	0	1.10626	0.899988	8.7908	1.81132	5.33374	6.92618	3.63855	4.43148	8.50763	2.25642	6.59449	1.35049
PTPRU	5.77198	7.86e-06	82.6095	81.1612	11.4824	116.976	306.024	96.9634	206.375	148.269	108.414	98.0987	120.56	82.4152	1451.44	1003.14	782.289	527.346	1798.76	476.104	503.819	507.109
IL11	5.76825	0.000848307	47.2054	10.9677	29.2281	47.4526	44.6455	17.8865	39.7701	47.4923	65.2694	148.498	113.025	168.453	280.021	218.175	78.8353	8.86297	1632.25	53.0258	258.504	64.1483
TSPAN15	5.73674	0.0258116	1.96689	0	31.3158	162.222	10.5526	17.4158	1.07487	2.3167	0	3.59995	670.613	30.7925	146.011	133.906	76.4096	33.2361	89.9378	33.8462	54.0748	51.9939
FZD5	5.69167	8.31e-05	4.91723	30.7096	73.0701	76.1449	93.3496	66.8389	27.9466	38.2255	42.0379	8.09989	50.2332	47.0944	464.035	248.188	178.289	109.679	567.58	667.899	246.634	49.2929
PPP1R1A	5.63206	0.00747296	0.983446	0	0	0	4.87041	4.23627	0	0	1.10626	0	21.3491	10.8679	8.00061	4.61745	3.63855	2.21574	6.07688	4.51283	5.27559	5.40196
LOC101907905	5.62368	0.0167874	0	0	6.26315	3.31065	0.811736	2.35348	0	0	0	1.79998	3.76749	3.62265	10.6675	16.1611	7.27711	1.10787	17.0153	14.6667	9.23228	0
GRIN2C	5.61949	0.0117125	4.91723	1.09677	0	8.82839	6.49388	11.2967	0	1.15835	1.10626	0	11.3025	0.905661	34.6693	27.7047	18.1928	7.75509	81.4301	4.51283	9.23228	6.07721
LOC101906736	5.60953	0.00230287	1.96689	4.38709	4.17544	0	0	2.82418	1.07487	1.15835	0	0.899988	32.6516	17.2076	6.00046	5.77182	6.06426	4.43148	1.21538	4.51283	6.59449	9.45343
PLAUR	5.60448	9.91e-06	386.494	425.548	48.0175	357.55	1008.18	611.434	547.108	485.348	663.756	1768.48	1257.08	1685.44	5533.75	5371.25	3773.18	959.416	10203.1	3069.85	2591.63	879.169
TAC3	5.56073	0.0287775	1.96689	0	16.7017	22.071	0.811736	11.7674	137.583	11.5835	1.10626	0	50.2332	2.71698	224.684	122.363	37.5984	75.3352	346.382	176	72.5393	22.2831
GCNT4	5.55817	1.82e-06	97.3611	337.806	99.1666	81.6626	225.662	295.126	123.61	112.36	217.933	42.2994	292.608	96.0001	1830.81	1874.69	1046.69	1011.49	1068.31	1071.8	445.787	343.024
LEF1	5.55725	0.00973014	0.983446	1.09677	3.13158	16.5532	20.2934	0.470696	2.14974	0	0	2.69996	1.25583	25.3585	20.6682	45.0202	8.48996	9.97084	87.507	20.3077	32.9724	12.8297
DNER	5.55283	0.00900449	0	0	12.5263	25.3816	21.9169	30.1246	20.4225	8.10845	9.95634	6.29991	1.25583	0	105.341	132.752	89.751	60.9329	61.9841	183.898	59.3504	56.0453
CPXM2	5.54012	0.030658	3.93378	18.6451	11.4824	0	0	6.58975	5.37434	0	2.21252	0	3.76749	49.8114	13.3343	31.1678	128.562	7.75509	1.21538	20.3077	9.23228	2.02574
ARTN	5.50394	0.000964988	65.8909	6.58063	16.7017	50.7632	116.89	73.4286	1.07487	6.9501	8.85008	30.5996	400.609	36.2265	165.346	190.47	269.253	28.8046	527.473	248.206	150.354	70.9007
SV2C	5.49587	0.00345991	0.983446	7.67741	43.8421	24.2781	17.0464	1.88278	1.07487	8.10845	2.21252	0	56.5123	13.5849	93.3404	105.047	90.9638	105.248	9.723	64.3079	21.1024	26.3346
LOC104969864	5.47959	0.00586224	1.96689	0	0	1.10355	2.43521	4.23627	0	0	0	1.79998	5.02332	0.905661	2.66687	10.3893	19.4056	6.64722	12.1538	7.89746	3.95669	3.37623
EFCAB13	5.44054	0.000132269	0.983446	3.29032	2.08772	1.10355	0.811736	0.941392	1.07487	3.47505	1.10626	0	3.76749	6.33963	12.0009	11.5436	12.1285	7.75509	6.07688	5.64104	1.3189	8.77819
GIMAP5	5.42924	0.00237475	5.90068	1.09677	0	3.31065	5.68215	46.1282	1.07487	0	0	0	8.7908	3.62265	12.0009	12.698	32.747	29.9125	7.29225	12.4103	9.23228	4.72672
2003-09-01	5.39662	0.00285601	0.983446	0	0	0	3.24694	2.35348	4.29947	3.47505	2.21252	1.79998	0	9.05661	12.0009	23.0873	7.27711	4.43148	25.5229	2.25642	6.59449	10.1287
CEACAM20	5.3931	0.0167073	0	0	3.13158	0	3.24694	1.88278	3.2246	0	0	0.899988	1.25583	3.62265	0.666717	3.46309	8.48996	3.32361	3.64613	23.6924	3.95669	16.8811
STK33	5.38753	0.0109261	6.88412	1.09677	0	1.10355	5.68215	0.941392	1.07487	0	2.21252	0.899988	0	4.52831	20.0015	21.9329	21.8313	16.6181	9.723	4.51283	0	8.77819
TEX26	5.36897	0.0153218	17.702	12.0645	0	1.10355	6.49388	2.82418	2.14974	0	1.10626	0.899988	32.6516	18.1132	36.6694	53.1007	19.4056	2.21574	53.4765	12.4103	10.5512	0
LRRC15	5.36357	0.00143599	3.93378	0	13.5702	4.4142	12.176	34.3608	20.4225	1.15835	2.21252	6.29991	30.1399	15.3962	65.3383	91.1947	183.141	22.1574	18.2306	66.5643	22.4212	23.6336
MLNR	5.35527	0.0277	3.93378	2.19354	0	1.10355	0	0	2.14974	2.3167	1.10626	0	0	4.52831	20.6682	11.5436	3.63855	3.32361	12.1538	0	6.59449	2.70098
FAM83G	5.33546	0.00330767	9.83446	5.48386	373.702	220.71	33.2812	75.7821	5.37434	35.9088	14.3814	32.3996	673.124	119.547	437.367	352.081	283.807	161.749	1530.16	415.181	175.413	155.982
TBX21	5.32295	0.0118318	5.90068	1.09677	0	3.31065	2.43521	5.64835	0	0	0	0.899988	12.5583	29.8868	0	2.30873	15.7671	7.75509	10.9384	14.6667	6.59449	7.4277
MFAP3L	5.31461	0.001104	3.93378	0	0	4.4142	10.5526	3.29487	1.07487	0	1.10626	1.79998	17.5816	28.9812	10.0008	2.30873	16.9799	7.75509	24.3075	21.436	7.91338	7.4277
RSPO2	5.3083	0.00940296	2.95034	2.19354	0	3.31065	4.87041	12.7088	0	1.15835	0	0	48.9773	10.8679	1.33343	9.23491	9.70281	8.86297	24.3075	5.64104	23.7401	11.4792
PITPNM3	5.3037	0.0268755	5.90068	15.3548	37.5789	0	0	3.76557	45.1445	0	5.5313	1.79998	0	35.3208	119.342	72.7249	140.691	38.7755	20.6614	113.949	36.9291	29.7108
ZDHHC14	5.27464	0.00847406	30.4868	1.09677	14.614	512.047	15.423	0.470696	7.52408	8.10845	190.277	34.1995	383.028	835.02	45.3368	50.792	149.181	89.7375	98.4454	76.7182	113.425	109.39
SPINT1	5.26414	0.0338978	5.90068	1.09677	0	0	0	0.470696	0	1.15835	0	0.899988	3.76749	19.9245	4.66702	3.46309	4.85141	0	4.8615	1.12821	3.95669	2.70098
LOC104969028	5.26124	0.00904427	3.93378	2.19354	2.08772	1.10355	0.811736	1.88278	0	1.15835	0	0.899988	0	5.43397	7.33389	17.3154	19.4056	5.53935	0	13.5385	3.95669	2.70098
PARD6G	5.25099	0.0232906	0	0	1.04386	4.4142	8.92909	7.06044	3.2246	0	2.21252	0	0	3.62265	34.0026	31.1678	25.4699	2.21574	10.9384	25.9488	7.91338	4.05147
GLDC	5.24848	9.05e-07	35.4041	227.032	22.9649	79.4555	185.887	336.077	107.487	33.5921	100.67	59.3992	281.306	660.227	662.05	864.618	998.177	259.242	420.52	883.387	730.669	489.553
PTGER2	5.23269	0.0246315	0	0	2.08772	3.31065	0	0	0	0	1.10626	3.59995	2.51166	2.71698	8.00061	10.3893	6.06426	2.21574	14.5845	2.25642	1.3189	1.35049
PAX8	5.23265	0.000119532	66.8743	53.7418	33.4035	99.3194	69.8093	38.1264	26.8717	2.3167	7.74382	6.29991	433.261	47.0944	190.681	155.839	337.173	366.705	128.83	293.334	105.512	60.0968
PDZD4	5.21216	0.00160611	14.7517	7.67741	2.08772	2.2071	9.74083	16.0037	46.2193	1.15835	4.42504	4.49994	6.27915	7.24529	161.346	48.4833	47.3012	64.2565	26.7383	58.6668	117.382	30.386
KCNG1	5.19756	0.0130404	32.4537	27.4193	91.8596	23.1745	81.1736	2.35348	115.011	223.561	204.658	97.1987	5.02332	42.5661	1726.8	1223.63	263.189	50.9621	38.892	1043.59	193.878	79.6789
ANXA3	5.1795	0.00164673	79.6591	110.774	622.14	433.695	194.005	748.878	64.4921	4.6334	14.3814	15.2998	1622.53	548.831	823.396	1149.75	2224.37	1426.94	935.839	1340.31	1081.5	704.956
DGAT2	5.15225	0.0439726	0.983446	0	8.35087	12.139	2.43521	0.941392	0	0	0	0	0	13.5849	22.6684	23.0873	30.3213	3.32361	3.64613	3.38462	5.27559	20.9326
PODXL	5.14944	0.0486577	45.2385	2.19354	46904.8	52190.1	0.811736	1.88278	285.915	163.327	3.31878	145.798	71.5823	18.1132	3327.59	2884.75	132.201	129.621	734.087	1306.47	993.129	813.67
WFDC1	5.14345	0.0261269	179.971	54.8386	0	4.4142	21.9169	1719.45	2.14974	46.334	1.10626	13.4998	678.148	13.5849	39.3363	118.899	195.269	19.9417	258.875	45.1283	38.248	598.267
PDYN	5.13707	0.00731813	0	3.29032	0	0	4.87041	5.17766	8.59894	2.3167	1.10626	5.39993	10.0466	14.4906	30.669	28.8591	8.48996	1.10787	27.9536	30.4616	7.91338	0.675245
LAPTM5	5.11239	0.0214853	0	13.1613	1.04386	11.0355	50.3276	18.3571	6.44921	3.47505	13.2751	5.39993	5.02332	0.905661	106.008	208.94	46.0884	4.43148	77.784	150.052	26.3779	4.05147
MLPH	5.10077	0.00657594	4.91723	1.09677	0	0	0.811736	0	1.07487	0	0	2.69996	188.374	2.71698	7.33389	8.08054	9.70281	2.21574	7.29225	4.51283	6.59449	2.70098
MESP2	5.09102	0.0223665	3.93378	6.58063	0	0	1.62347	1.88278	1.07487	1.15835	1.10626	0	7.53497	0	8.66732	5.77182	6.06426	9.97084	30.3844	11.2821	9.23228	0
CDH23	5.0871	0.005779	0.983446	0	1.04386	2.2071	3.24694	1.88278	1.07487	0	2.21252	0.899988	1.25583	4.52831	21.335	17.3154	2.4257	4.43148	6.07688	1.12821	9.23228	2.70098
LOC112448470	5.07974	0.0140765	0.983446	2.19354	0	0	0.811736	0	1.07487	0	2.21252	1.79998	0	4.52831	6.66717	12.698	6.06426	1.10787	3.64613	3.38462	3.95669	2.02574
LOC112448753	5.07972	0.00115391	4.91723	2.19354	1.04386	0	17.0464	10.3553	5.37434	3.47505	8.85008	0.899988	40.1865	2.71698	17.3346	32.3222	69.1325	50.9621	13.3691	30.4616	13.189	12.1544
SRCIN1	5.03742	0.00575598	1.96689	3.29032	1.04386	2.2071	5.68215	1.41209	1.07487	2.3167	0	0	7.53497	4.52831	16.6679	24.2416	7.27711	1.10787	2.43075	1.12821	6.59449	23.6336
NCALD	5.01547	9.33e-05	7.86757	37.2903	0	28.6923	90.9144	126.147	20.4225	27.8004	57.5255	19.7997	164.514	187.472	241.352	241.262	285.02	114.111	322.074	195.18	270.374	79.6789
IL15	5.01011	0.0063863	25.5696	1.09677	6.26315	4.4142	3.24694	17.8865	9.67381	1.15835	8.85008	1.79998	0	9.05661	31.3357	35.7853	29.1084	12.1866	128.83	18.0513	114.744	25.6593
LOC101904332	4.98847	0.032994	0	0	5.2193	3.31065	0	0	0	0	1.10626	0.899988	1.25583	4.52831	7.33389	4.61745	2.4257	11.0787	3.64613	12.4103	1.3189	1.35049
EGR2	4.98504	0.00960699	91.4605	62.516	3.13158	24.2781	19.4817	60.7198	9.67381	9.2668	35.4003	3.59995	228.561	71.5472	102.008	114.282	26.6827	6.64722	910.316	46.2565	75.1771	14.1801
BANK1	4.97409	2.61e-06	43.2716	120.645	50.1052	38.6242	108.773	90.3737	7.52408	33.5921	32.0815	60.2992	111.769	147.623	185.347	323.222	595.51	238.192	166.506	537.027	91.0039	521.289
FAM196A	4.97332	0.00534314	4.91723	18.6451	2.08772	3.31065	4.87041	7.53114	1.07487	0	2.21252	2.69996	6.27915	2.71698	47.3369	40.4027	12.1285	34.344	8.50763	69.9489	13.189	2.02574
PTPN22	4.96368	0.0180442	0	15.3548	8.35087	111.458	315.765	213.225	13.9733	32.4338	404.891	30.5996	506.099	67.9246	980.741	962.739	162.522	150.67	1939.74	526.873	317.854	76.3027
IGF2	4.94493	0.0369143	15.7351	4.38709	2.08772	4.4142	1.62347	1.88278	0	0	1.10626	0	60.2798	29.8868	10.6675	31.1678	3.63855	7.75509	0	5.64104	2.63779	2.70098
MGP	4.93958	0.04849	351.09	14.258	0	72.8342	127.442	41.4213	20.4225	6.9501	35.4003	1.79998	41.4424	1183.7	181.347	221.638	33.9598	223.79	1285.87	2.25642	122.657	21.6078
C13H20orf202	4.93419	0.0429772	0.983446	0	0	0	5.68215	0	1.07487	1.15835	1.10626	0.899988	0	0	6.66717	16.1611	7.27711	7.75509	3.64613	5.64104	1.3189	6.07721
RGS20	4.92208	2.4e-05	11.8014	48.258	17.7456	39.7278	85.2322	79.077	7.52408	4.6334	36.5066	8.99988	92.9313	130.415	261.353	228.564	217.1	206.064	99.6608	268.514	117.382	59.4216
KCNE5	4.89829	0.013382	82.6095	4.38709	1.04386	6.62129	22.7286	17.8865	4.29947	2.3167	14.3814	5.39993	10.0466	430.189	59.3378	31.1678	63.0683	16.6181	10.9384	25.9488	21.1024	124.245
GPR183	4.89015	0.0479347	5.90068	1.09677	0	0	0.811736	0.941392	0	0	1.10626	0	2.51166	0	2.00015	6.92618	1.21285	6.64722	3.64613	6.76925	18.4646	1.35049
LPO	4.86862	0.01177	0.983446	15.3548	4.17544	0	0.811736	1.41209	0	0	0	0.899988	8.7908	28.9812	8.66732	10.3893	12.1285	13.2944	10.9384	3.38462	13.189	3.37623
ARRB1	4.86282	0.000205063	58.0233	46.0644	152.403	77.2484	12.9878	30.5952	37.6204	5.79175	6.63756	3.59995	477.215	198.34	192.015	132.752	219.526	264.781	111.815	91.3849	184.646	220.805
NREP	4.8511	0.00234393	388.461	559.354	8.35087	57.3845	125.007	115.321	162.305	35.9088	195.808	55.7992	777.358	96.9058	2074.82	1904.7	617.341	1155.51	273.459	348.616	946.968	67.5245
ROBO1	4.8411	7.46e-05	53.1061	5.48386	241.131	268.162	551.98	292.773	319.236	53.2841	59.7381	120.598	1533.37	1468.98	713.387	639.517	645.237	1404.78	890.87	748.002	910.039	567.881
PDE8B	4.84022	0.000550566	11.8014	12.0645	6.26315	3.31065	3.24694	2.82418	8.59894	4.6334	2.21252	8.99988	5.02332	133.132	15.3345	17.3154	54.5783	13.2944	17.0153	18.0513	10.5512	22.2831
CD36	4.83659	0.00590969	53.1061	6.58063	82.4649	20.9674	15.423	16.4744	9.67381	78.7678	19.9127	159.298	1111.41	21.7359	300.023	130.443	132.201	101.924	9.723	49.6412	180.689	199.873
EGLN3	4.83061	0.000759184	5.90068	4.38709	4.17544	13.2426	2.43521	2.82418	3.2246	0	1.10626	5.39993	3.76749	19.0189	22.6684	32.3222	40.0241	3.32361	46.1843	22.5642	6.59449	8.77819
LOC785403	4.8254	0.0239527	135.716	2.19354	0	22.071	61.6919	16.4744	1.07487	1.15835	1.10626	6.29991	144.42	182.944	34.0026	117.745	240.145	14.4023	65.6303	91.3849	102.874	203.924
LHFPL4	4.82245	0.00474747	3.93378	0	1.04386	6.62129	9.74083	2.35348	1.07487	0	2.21252	0	2.51166	5.43397	16.0012	28.8591	23.0442	11.0787	13.3691	3.38462	6.59449	21.6078
NPAS2	4.81231	7.91e-05	0.983446	40.5806	27.1403	84.9733	113.643	45.1868	102.112	69.501	117.264	35.9995	169.537	124.981	435.366	359.007	149.181	241.516	995.392	206.462	188.602	195.821
LYN	4.80614	0.000285856	4.91723	1.09677	10.4386	18.7603	21.9169	27.3004	1.07487	0	3.31878	6.29991	35.1632	41.6604	51.3372	53.1007	93.3896	40.9912	27.9536	58.6668	22.4212	43.2157
PTX3	4.79511	0.0227019	0.983446	3.29032	5.2193	34.21	82.797	176.982	56.968	89.1929	112.839	269.096	149.444	35.3208	787.393	502.148	36.3855	8.86297	1567.83	162.462	578.996	162.059
ARNT2	4.78706	1.26e-05	13.7682	12.0645	4.17544	6.62129	18.6699	51.3059	37.6204	26.642	47.5692	10.7999	275.027	52.5284	140.011	118.899	77.6225	37.6676	175.014	55.2822	98.9173	72.9265
SDC2	4.74316	4.64e-05	186.855	33.9999	138.833	121.39	275.99	977.165	320.311	180.703	153.77	122.398	205.956	414.793	1934.15	1491.44	1466.34	1285.13	1668.71	1725.03	1238.44	498.331
WNT11	4.74236	0.00330626	50.1557	251.161	10.4386	93.8016	120.949	82.3718	7.52408	15.0585	11.0626	15.2998	80.3731	909.284	170.68	203.168	590.659	286.939	155.568	590.053	75.1771	58.7463
ITPKA	4.73081	0.0209989	0.983446	1.09677	5.2193	0	1.62347	5.64835	0	0	0	0	12.5583	0.905661	10.0008	4.61745	3.63855	6.64722	18.2306	12.4103	3.95669	2.02574
LOC112443432	4.72513	0.00109316	0.983446	2.19354	7.30701	1.10355	1.62347	0	2.14974	2.3167	0	0.899988	3.76749	5.43397	5.33374	13.8524	14.5542	7.75509	3.64613	12.4103	6.59449	10.1287
TCF21	4.71555	0.0302178	0	0	41.7544	26.4852	69.8093	89.903	18.2728	20.8503	8.85008	42.2994	11.3025	0	256.019	222.792	38.8112	103.032	430.243	165.847	185.964	91.1581
MARCKSL1	4.70452	9.86e-07	411.08	983.805	395.623	847.525	695.657	1439.39	365.455	280.321	150.451	133.198	4870.1	5732.84	2509.52	2547.68	1647.05	2032.94	2226.57	1210.57	1554.98	2505.83
MGAT3	4.69376	0.0471069	0.983446	0	6.26315	2.2071	1.62347	2.35348	3.2246	2.3167	2.21252	1.79998	0	3.62265	44.6701	33.4765	13.3414	1.10787	0	4.51283	0	6.07721
NEB	4.66685	0.00322537	3.93378	4.38709	18.7895	23.1745	5.68215	3.76557	3.2246	3.47505	0	2.69996	149.444	18.1132	23.3351	35.7853	20.6185	17.7259	17.0153	12.4103	6.59449	20.2574
PTGS2	4.64809	0.00402027	60.9736	72.387	270.359	152.29	239.462	55.0714	193.476	148.269	89.6071	510.293	18.8374	929.208	1016.08	1309.05	208.61	130.729	3897.71	150.052	298.071	372.06
LOC100848138	4.64617	0.00271161	10.8179	7.67741	1.04386	2.2071	1.62347	1.41209	6.44921	5.79175	2.21252	4.49994	18.8374	2.71698	24.6685	18.4698	2.4257	42.0991	66.8456	9.02567	9.23228	6.75245
RGS16	4.64161	0.00901176	20.6524	204	3.13158	33.1065	81.1736	231.112	4.29947	27.8004	172.577	39.5995	743.451	141.283	548.042	467.517	130.988	79.7667	1317.47	100.411	236.083	33.7623
RARRES1	4.64107	0.0209156	14.7517	17.5484	13.5702	5.51774	2.43521	0.941392	1.07487	0	2.21252	0	5.02332	4.52831	42.6699	47.3289	77.6225	13.2944	4.8615	32.718	36.9291	2.70098
RAB6B	4.63078	0.00115391	13.7682	17.5484	16.7017	28.6923	34.9046	4.70696	9.67381	3.47505	4.42504	4.49994	22.6049	177.51	40.003	55.4094	209.823	46.5306	10.9384	32.718	18.4646	26.3346
FBLN7	4.61721	0.0282723	0	4.38709	8.35087	4.4142	4.05868	59.7784	51.5937	15.0585	42.0379	8.99988	20.0933	6.33963	134.677	39.2484	33.9598	3.32361	511.673	75.59	75.1771	20.2574
KIF28	4.60634	0.0112275	0.983446	0	3.13158	1.10355	0.811736	0.941392	0	1.15835	1.10626	0	1.25583	4.52831	6.66717	12.698	2.4257	3.32361	1.21538	2.25642	3.95669	3.37623
SCG3	4.60572	0.0047139	0	0	0	1.10355	5.68215	9.41392	1.07487	1.15835	12.1689	3.59995	17.5816	15.3962	29.3356	20.7785	21.8313	2.21574	12.1538	22.5642	7.91338	12.8297
CARD14	4.59607	0.023121	0.983446	1.09677	0	0	2.43521	1.41209	0	1.15835	2.21252	0	0	2.71698	9.33404	4.61745	13.3414	2.21574	1.21538	3.38462	5.27559	2.02574
SEMA6D	4.58557	0.00199112	2.95034	40.5806	54.2807	69.5236	43.8337	92.2564	9.67381	23.167	68.5881	0.899988	256.189	66.1133	88.0067	66.9531	132.201	315.743	320.859	480.617	101.555	36.4632
LOC112442952	4.56641	0.0126562	0.983446	1.09677	0	0	0	0.941392	3.2246	1.15835	0	2.69996	5.02332	0	2.66687	5.77182	4.85141	6.64722	10.9384	3.38462	2.63779	4.72672
LAYN	4.55242	0.038794	0.983446	6.58063	2.08772	1.10355	3.24694	2.82418	0	0	0	0	7.53497	0	14.0011	25.396	2.4257	1.10787	2.43075	11.2821	10.5512	3.37623
LOC104971270	4.53878	0.0115424	10.8179	3.29032	4.17544	23.1745	38.1516	72.0165	2.14974	5.79175	0	3.59995	10.0466	7.24529	84.0064	132.752	147.968	53.1778	26.7383	111.693	105.512	70.9007
ERFE	4.53773	0.0122598	10.8179	23.0322	34.4473	81.6626	185.076	61.1905	9.67381	0	5.5313	8.09989	74.0939	88.7548	416.032	371.705	178.289	38.7755	171.368	437.745	112.106	18.9069
FADS6	4.53402	0.0260784	3.93378	0	0	12.139	17.0464	6.11905	0	3.47505	3.31878	2.69996	12.5583	24.4529	14.6678	19.6242	103.092	14.4023	0	18.0513	9.23228	7.4277
ELFN1	4.51329	5.07e-05	67.8578	21.9354	41.7544	25.3816	29.2225	18.8278	39.7701	16.2169	7.74382	7.1999	20.0933	76.0755	304.023	213.557	196.482	142.915	58.338	84.6156	105.512	41.8652
CPEB1	4.50938	0.000202545	19.6689	14.258	1.04386	19.8639	53.5745	36.2436	22.5722	8.10845	35.4003	1.79998	69.0706	56.151	76.0058	79.6511	167.373	189.446	102.092	150.052	40.8858	33.7623
GHR	4.50206	1.27e-06	84.5764	91.0321	17.7456	30.8994	51.1393	288.537	27.9466	11.5835	32.0815	11.6998	249.91	220.981	220.683	195.087	242.57	383.323	166.506	207.59	212.342	155.306
ERG	4.47286	0.00992358	246.845	105.29	4.17544	6.62129	35.7164	83.7839	47.2942	15.0585	467.948	161.998	292.608	585.057	948.072	627.974	81.261	193.877	1744.06	78.9746	506.456	195.146
FAM46A	4.46616	4.67e-07	540.895	1266.77	317.333	643.369	1613.73	672.625	497.664	398.472	366.172	516.593	1483.13	1154.72	7073.87	5800.68	3756.2	1473.47	2707.86	3570.78	2106.28	1396.41
SLC39A4	4.46357	0.0171869	0.983446	0	1.04386	4.4142	6.49388	1.41209	1.07487	0	0	3.59995	6.27915	19.9245	3.33359	4.61745	4.85141	17.7259	0	4.51283	5.27559	19.5821
LOC518080	4.45442	0.00233193	34.4206	13.1613	13.5702	7.72484	4.05868	5.64835	1.07487	0	2.21252	4.49994	21.3491	18.1132	29.3356	80.8054	31.5341	95.2769	54.6919	27.077	13.189	13.5049
PTH2R	4.44669	0.00706326	62.9405	35.0967	13.5702	26.4852	68.1858	38.1264	23.6471	0	9.95634	0.899988	331.539	355.925	88.0067	71.5705	75.1968	54.2857	17.0153	109.436	118.701	21.6078
MIR125A	4.44256	0.000267729	0.983446	3.29032	1.04386	3.31065	1.62347	3.76557	1.07487	5.79175	1.10626	3.59995	13.8141	3.62265	22.6684	20.7785	2.4257	9.97084	12.1538	7.89746	14.5079	6.75245
VWA5A	4.44146	0.00219459	720.866	629.547	342.386	1303.29	3422.28	12714.9	1180.2	740.185	659.331	334.795	8514.52	8893.59	5689.1	4822.93	8681.59	11714.6	28222.2	8897.05	7981.96	4524.14
SLC24A1	4.42769	0.000618986	11.8014	1.09677	1.04386	3.31065	10.5526	3.76557	4.29947	10.4251	1.10626	3.59995	1.25583	30.7925	41.3365	28.8591	10.9157	16.6181	31.5998	9.02567	23.7401	31.0613
SLC16A10	4.42741	3.86e-06	11.8014	14.258	13.5702	7.72484	16.2347	32.478	2.14974	15.0585	33.1878	20.6997	46.4657	236.378	44.6701	51.9463	66.7068	39.8833	63.1995	54.154	63.3071	79.0037
MEGF6	4.39474	0.0108188	329.454	190.838	5.2193	3.31065	7.30562	53.6594	25.7968	26.642	9.95634	11.6998	572.658	263.547	376.695	597.96	189.205	132.944	88.7224	241.437	319.173	135.049
RASGEF1A	4.34757	8.64e-05	86.5432	42.7741	10.4386	89.3875	175.335	162.861	12.8984	19.6919	47.5692	22.4997	410.656	238.189	202.015	322.067	375.984	224.898	317.213	76.7182	400.945	355.854
STARD8	4.3441	8.47e-05	28.5199	42.7741	75.1579	36.4171	3.24694	27.7711	17.1979	8.10845	67.4819	56.6992	38.9307	117.736	212.683	148.913	306.851	187.23	278.321	84.6156	48.7992	151.93
PRR5L	4.33821	5.11e-10	157.351	162.322	80.3771	61.7987	91.7261	136.031	109.637	91.5096	71.9069	210.597	243.631	151.245	766.058	908.484	705.879	377.784	639.287	315.898	451.063	534.794
CTSZ	4.32391	7.42e-06	4431.41	3019.41	3552.25	7224.93	16585.4	21428.9	4409.11	9807.74	2106.32	4391.94	32956.7	5356.99	27592.8	33291.8	48163.5	26485.9	46643.7	36863.1	33577.8	41839.5
LOC112447802	4.30387	0.0330553	164.235	2.19354	3.13158	29.7958	91.7261	18.3571	0	4.6334	2.21252	2.69996	234.84	201.962	35.336	162.765	231.655	19.9417	65.6303	107.18	138.484	176.914
DYSF	4.30318	3.14e-07	97.3611	338.903	562.64	228.435	89.2909	83.3132	83.8397	161.011	55.313	181.798	1132.76	453.736	951.406	1047.01	821.1	722.332	864.132	595.694	560.531	942.642
SULT4A1	4.29837	0.0370015	44.2551	3.29032	0	11.0355	20.2934	59.3077	0	0	3.31878	0	33.9074	116.83	78.6726	78.4967	70.3454	36.5597	61.9841	46.2565	50.1181	41.1899
BARX1	4.26401	0.0433174	0	0	1.04386	1.10355	0.811736	2.82418	67.7167	3.47505	1.10626	7.1999	696.985	0	12.0009	4.61745	4.85141	1.10787	4.8615	5.64104	6.59449	45.9167
ANKRD31	4.26389	0.000148616	9.83446	8.77418	1.04386	3.31065	5.68215	11.2967	2.14974	10.4251	3.31878	1.79998	6.27915	8.15095	28.6688	40.4027	40.0241	26.5889	49.8304	18.0513	13.189	18.9069
EFCC1	4.25213	0.0462758	0	0	0	0	1.62347	6.11905	6.44921	1.15835	0	0	1.25583	2.71698	16.6679	16.1611	4.85141	7.75509	3.64613	3.38462	6.59449	6.07721
CADM1	4.25121	8.23e-05	378.627	755.676	218.167	364.171	671.305	1563.65	308.487	108.885	746.726	98.0987	1262.11	1189.13	3250.25	3213.75	2366.27	2959.12	3421.28	2475.29	1709.29	329.52
LOC104973830	4.24848	0.00474747	0.983446	2.19354	0	1.10355	1.62347	4.70696	0	1.15835	0	0.899988	3.76749	5.43397	10.0008	8.08054	6.06426	2.21574	2.43075	4.51283	9.23228	8.77819
RETREG1	4.23728	0.0108188	31.4703	57.0322	55.3245	176.568	95.7848	24.0055	38.6952	25.4837	0	9.89986	17.5816	603.17	108.008	113.128	209.823	23.2653	290.475	68.8207	199.153	543.572
DIRAS3	4.22894	0.000669413	9.83446	1025.48	44.8859	39.7278	36.5281	12.7088	1.07487	15.0585	7.74382	37.7995	158.234	42.5661	105.341	208.94	98.241	252.595	105.738	66.5643	34.2913	22.9583
MDFI	4.2224	0.0149334	219.308	48.258	8.35087	23.1745	35.7164	15.0623	109.637	0	1.10626	40.4994	165.769	364.981	126.676	205.477	432.988	377.784	41.3228	244.821	92.3228	63.473
RAB3IP	4.21383	8.48e-05	16.7186	15.3548	33.4035	66.2129	63.3154	58.3663	13.9733	18.5336	5.5313	7.1999	237.352	28.0755	70.672	108.51	141.904	186.122	131.261	120.718	64.626	176.239
IGSF3	4.20205	0.00338734	9.83446	0	12.5263	4.4142	6.49388	4.70696	11.8235	1.15835	1.10626	2.69996	2.51166	28.9812	18.0014	15.0067	44.8755	6.64722	7.29225	19.1795	29.0157	58.0711
TMEM132D	4.19987	0.0327125	145.55	110.774	1.04386	12.139	18.6699	1.88278	12.8984	214.295	17.7002	16.1998	135.63	116.83	211.349	166.228	380.835	648.104	235.783	234.667	182.008	0.675245
LOC101904836	4.19926	0.0252217	28.5199	2.19354	8.35087	4.4142	4.05868	0	1.07487	2.3167	0	3.59995	94.1872	12.6793	6.66717	23.0873	10.9157	5.53935	14.5845	6.76925	22.4212	31.7365
WNT2B	4.19612	0.0216534	59.9902	5.48386	28.1842	16.5532	12.9878	10.826	27.9466	0	4.42504	3.59995	17.5816	353.208	18.0014	11.5436	50.9398	26.5889	10.9384	16.9231	65.9449	140.451
FOXF1	4.17145	0.00144679	5.90068	6.58063	2.08772	11.0355	2.43521	0.470696	3.2246	0	3.31878	3.59995	15.0699	14.4906	22.0017	40.4027	15.7671	3.32361	14.5845	13.5385	14.5079	4.05147
ZNF618	4.15712	0.00113032	5.90068	6.58063	52.193	102.63	20.2934	6.11905	15.0482	11.5835	68.5881	22.4997	380.516	87.8491	79.3394	55.4094	115.221	181.691	139.768	99.2823	43.5236	108.039
LAMC2	4.14886	0.00096403	31.4703	21.9354	752.622	182.086	451.325	569.072	144.032	35.9088	113.945	215.097	587.728	779.774	548.042	903.866	1410.55	578.308	1090.19	1173.34	1073.58	2305.96
UNC13A	4.13965	0.00588233	10.8179	4.38709	0	1.10355	2.43521	9.41392	1.07487	5.79175	1.10626	11.6998	56.5123	7.24529	7.33389	10.3893	55.7912	12.1866	8.50763	18.0513	9.23228	17.5564
OTULINL	4.12283	0.010691	336.339	284.064	2.08772	51.8668	144.489	36.7143	30.0963	12.7418	29.869	4.49994	321.492	534.34	590.711	729.558	357.791	190.554	552.996	203.077	282.244	82.3799
PAPPA	4.11769	6.4e-08	251.762	454.064	748.447	221.813	307.648	624.614	874.942	308.121	660.437	481.493	1465.55	795.171	4002.97	2925.16	1428.74	2773	3060.31	1666.36	1537.83	659.714
CYP11A1	4.11391	0.0449767	8.85101	1.09677	0	1.10355	8.11736	9.41392	1.07487	10.4251	0	0	0	27.1698	18.0014	11.5436	9.70281	4.43148	59.5534	5.64104	15.8268	15.5306
SGSM1	4.11247	0.000221182	7.86757	2.19354	0	5.51774	9.74083	1.41209	4.29947	0	2.21252	1.79998	15.0699	7.24529	14.6678	11.5436	29.1084	12.1866	14.5845	12.4103	10.5512	17.5564
LOC785933	4.10415	0.00690542	0.983446	2.19354	0	2.2071	3.24694	0.941392	2.14974	1.15835	0	0.899988	0	3.62265	5.33374	5.77182	14.5542	5.53935	6.07688	2.25642	9.23228	4.72672
LOC520336	4.1024	0.0325895	0.983446	0	39.6666	22.071	8.92909	3.76557	10.7487	33.5921	22.1252	38.6995	271.259	0	58.0044	83.1142	145.542	23.2653	17.0153	50.7694	21.1024	69.5502
PRKCH	4.10017	0.00022286	43.2716	80.0644	2.08772	27.5887	18.6699	31.0659	11.8235	11.5835	13.2751	24.2997	47.7215	20.8302	134.01	114.282	128.562	169.504	228.491	80.1028	100.236	58.7463
MRC1	4.09278	0.00482325	15.7351	52.6451	22.9649	17.6568	6.49388	13.1795	17.1979	9.2668	6.63756	2.69996	242.375	23.5472	48.0036	50.792	71.5582	69.7959	2.43075	127.488	18.4646	17.5564
TRIM36	4.09216	0.00679387	2.95034	0	29.2281	19.8639	25.9755	9.41392	4.29947	1.15835	14.3814	45.8994	40.1865	12.6793	28.0021	55.4094	60.6426	42.0991	193.245	29.3334	50.1181	116.817
RASSF4	4.08121	0.000385562	100.311	9.87095	39.6666	75.0413	109.584	167.568	60.1926	20.8503	64.1631	26.0996	120.56	824.152	125.343	110.819	200.12	211.603	403.505	162.462	84.4094	511.836
TMEM130	4.05922	0.0431153	3.93378	0	0	1.10355	0.811736	2.82418	0	0	0	0	2.51166	1.81132	6.66717	2.30873	8.48996	3.32361	1.21538	5.64104	1.3189	5.40196
APOE	4.03074	1.61e-06	431.733	586.773	464.517	638.955	101.467	353.963	880.317	857.179	196.914	218.697	1768.21	358.642	2779.54	2771.63	2375.98	1642.97	1611.59	1439.59	2682.64	1630.04
COL20A1	4.01444	0.0103722	2.95034	3.29032	3.13158	0	1.62347	1.41209	2.14974	6.9501	0	1.79998	10.0466	12.6793	3.33359	16.1611	31.5341	3.32361	3.64613	5.64104	1.3189	4.72672
NOTCH3	4.01341	0.023966	678.578	473.806	4.17544	29.7958	60.8802	82.8425	95.6632	12.7418	32.0815	4.49994	1069.97	652.076	446.701	357.853	1063.67	1135.57	125.184	182.77	432.598	453.089
CCDC80	4.00559	0.000718502	19228.3	11941.7	965.57	3549.01	7394.1	26675.8	6438.46	1356.43	8850.08	1424.68	66081.7	55645.6	30685	27466.9	33144.8	20652.9	54651.8	21337.8	26789.4	15340.2
S100A5	3.99607	0.00125693	36.3875	97.6127	4.17544	16.5532	21.9169	18.8278	12.8984	23.167	15.4876	18.8997	311.446	92.3774	32.0024	57.7182	90.9638	262.565	76.5686	73.3335	25.059	39.8395
TRPM6	3.98726	0.00408158	104.245	43.8709	92.9035	207.467	569.027	150.152	18.2728	119.31	12.1689	14.3998	128.095	236.378	442.034	472.135	868.402	579.416	172.583	825.848	497.224	1091.87
SIPA1L2	3.98145	0.00196874	372.726	255.548	7.30701	99.3194	258.132	472.579	80.6151	31.2754	152.664	7.1999	761.032	890.265	902.068	618.739	851.422	606.005	685.472	573.13	713.523	322.767
TTC9B	3.96839	0.000364321	0.983446	2.19354	17.7456	6.62129	8.92909	10.826	23.6471	28.9587	32.0815	8.99988	16.3258	140.377	38.6696	33.4765	47.3012	37.6676	81.4301	62.0515	48.7992	49.2929
C19H17orf58	3.94605	2.18e-13	59.9902	140.387	43.8421	51.8668	81.9853	99.7876	53.7434	40.5422	47.5692	44.9994	351.632	383.095	204.682	312.832	258.337	264.781	261.306	138.77	273.012	185.017
ALDH1A1	3.93167	0.00397237	20838.2	5701.02	16202.8	6538.53	14008.9	37588.4	532.06	4285.89	2006.76	3526.15	46240.9	140437	15039.1	27984.1	68973.6	11505.2	23176	21820.7	35471.7	46673.6
LOC787102	3.92235	0.0258756	56.0564	14.258	1.04386	5.51774	14.6112	9.41392	8.59894	10.4251	7.74382	17.0998	13.8141	0.905661	62.6714	39.2484	7.27711	87.5218	289.259	33.8462	14.5079	19.5821
DPF3	3.91958	0.00895802	2.95034	2.19354	30.2719	56.281	134.748	30.1246	12.8984	15.0585	25.444	26.9996	89.1639	12.6793	94.0071	64.6443	124.924	477.492	122.753	226.77	67.2637	44.5662
LOC104974191	3.91518	0.0390087	1.96689	0	0	1.10355	10.5526	11.2967	0	1.15835	1.10626	0.899988	2.51166	9.05661	14.6678	20.7785	18.1928	3.32361	3.64613	3.38462	25.059	16.2059
LOC520104	3.91509	0.0170555	2.95034	10.9677	0	5.51774	10.5526	25.8883	0	1.15835	1.10626	1.79998	5.02332	5.43397	24.0018	19.6242	49.7269	33.2361	20.6614	33.8462	17.1457	33.7623
MICU3	3.90091	9.89e-07	127.848	50.4515	51.1491	112.562	195.628	455.163	91.3638	134.369	88.5008	95.3987	858.987	498.114	421.365	511.383	775.012	252.595	685.472	497.54	626.476	365.308
LOC100298823	3.8776	0.0307227	3.93378	12.0645	1.04386	4.4142	8.92909	13.1795	7.52408	1.15835	9.95634	0	0	1.81132	63.3381	46.1745	8.48996	7.75509	14.5845	60.9232	17.1457	22.2831
NRIP3	3.87047	0.00361113	11.8014	3.29032	11.4824	6.62129	0.811736	2.35348	2.14974	1.15835	1.10626	0.899988	16.3258	8.15095	26.6687	30.0134	26.6827	3.32361	8.50763	15.7949	6.59449	16.8811
ACBD7	3.86808	4.14e-05	5.90068	5.48386	6.26315	9.93194	5.68215	5.64835	8.59894	3.47505	8.85008	3.59995	70.3264	9.96227	20.6682	16.1611	24.257	11.0787	46.1843	19.1795	14.5079	13.5049
LOC104971510	3.86528	0.00252294	1.96689	6.58063	13.5702	5.51774	3.24694	3.29487	2.14974	10.4251	2.21252	5.39993	8.7908	14.4906	46.0035	66.9531	20.6185	7.75509	6.07688	7.89746	19.7835	8.77819
LOC101903793	3.85779	0.00978674	0.983446	4.38709	1.04386	4.4142	0.811736	1.41209	1.07487	1.15835	1.10626	0	5.02332	12.6793	6.00046	10.3893	12.1285	4.43148	3.64613	4.51283	1.3189	1.35049
CTNNA3	3.85646	0.0257043	16.7186	16.4516	35.4912	2.2071	2.43521	1.41209	1.07487	0	1.10626	1.79998	48.9773	22.6415	34.6693	51.9463	46.0884	34.344	4.8615	37.2309	14.5079	6.75245
CFAP46	3.85268	0.000910197	4.91723	0	0	4.4142	4.05868	5.17766	8.59894	8.10845	6.63756	0.899988	6.27915	28.9812	18.0014	25.396	13.3414	12.1866	9.723	9.02567	7.91338	31.7365
FAM71F2	3.84625	0.000267175	4.91723	10.9677	8.35087	2.2071	8.11736	22.5934	6.44921	2.3167	3.31878	2.69996	12.5583	27.1698	36.0027	25.396	38.8112	12.1866	66.8456	13.5385	29.0157	25.6593
OPRL1	3.83422	6.73e-06	14.7517	8.77418	2.08772	5.51774	20.2934	8.00183	9.67381	6.9501	6.63756	7.1999	21.3491	24.4529	32.6691	64.6443	75.1968	19.9417	15.7999	27.077	35.6102	31.7365
MGC152281	3.83296	0.00877964	9.83446	3.29032	1.04386	1.10355	2.43521	3.29487	4.29947	0	5.5313	4.49994	10.0466	0	16.0012	13.8524	8.48996	36.5597	427.812	11.2821	6.59449	26.3346
KBTBD11	3.83076	1.56e-05	23.6027	26.3225	14.614	13.2426	5.68215	17.4158	17.1979	3.47505	19.9127	3.59995	17.5816	56.151	116.009	58.8725	31.5341	64.2565	80.2148	44.0001	55.3937	29.7108
SCAMP5	3.81638	1.62e-06	17.702	8.77418	6.26315	6.62129	13.7995	13.1795	8.59894	2.3167	9.95634	4.49994	15.0699	18.1132	43.3366	33.4765	66.7068	21.0495	48.615	44.0001	22.4212	42.5404
LOC112442337	3.81591	0.0334799	1.96689	1.09677	2.08772	1.10355	0.811736	0.470696	1.07487	2.3167	1.10626	4.49994	0	8.15095	10.6675	11.5436	6.06426	0	13.3691	0	6.59449	5.40196
TMEM196	3.80726	0.00173634	33.4372	38.387	84.5526	24.2781	39.775	7.53114	17.1979	18.5336	14.3814	56.6992	12.5583	139.472	107.341	180.081	237.719	150.67	14.5845	305.744	68.5826	56.7206
SEMA6B	3.80645	0.0261614	61.9571	15.3548	0	36.4171	71.4327	65.4268	12.8984	67.1843	25.444	0	2.51166	66.1133	279.355	218.175	217.1	94.169	126.399	126.359	60.6693	166.11
OSBPL3	3.80286	0.0244932	157.351	18.6451	673.289	435.902	215.11	158.625	13.9733	8.10845	28.7628	19.7997	82.8847	187.472	1325.43	1222.47	652.514	637.026	1426.85	506.566	340.275	195.821
GZMA	3.79647	0.00571066	20.6524	5.48386	27.1403	23.1745	64.1271	5.17766	16.123	92.668	48.6755	748.79	30.1399	579.623	69.3386	146.604	72.7711	107.463	26.7383	119.59	39.5669	181.641
LOC104973145	3.77387	0.00058331	3.93378	2.19354	8.35087	0	6.49388	1.88278	1.07487	5.79175	6.63756	3.59995	17.5816	31.6981	12.6676	15.0067	18.1928	8.86297	6.07688	5.64104	7.91338	24.3088
FUT1	3.75618	0.0194791	10.8179	8.77418	7.30701	7.72484	0	0.470696	2.14974	3.47505	0	4.49994	5.02332	10.8679	13.3343	11.5436	20.6185	1.10787	12.1538	11.2821	46.1614	35.1127
CDRT1	3.75581	0.0107043	2.95034	5.48386	1.04386	3.31065	0.811736	3.29487	8.59894	0	6.63756	5.39993	2.51166	12.6793	4.66702	16.1611	27.8956	6.64722	44.9689	2.25642	6.59449	16.2059
SDC1	3.74733	1.98e-09	1376.82	2355.87	1455.14	1035.13	1338.55	1127.79	2190.58	319.704	1984.63	566.992	8184.24	6375.86	5045.05	4197.26	6172.2	4515.68	3661.93	4808.42	5067.2	3499.79
LOC100141266	3.73458	1.38e-07	134.732	63.6128	139.877	197.535	239.462	123.322	238.621	112.36	217.933	200.697	159.49	520.755	828.063	549.477	1537.9	438.717	512.888	437.745	437.874	805.567
NUP62CL	3.73258	0.0148823	1.96689	2.19354	15.6579	15.4497	4.87041	2.35348	11.8235	8.10845	1.10626	21.5997	6.27915	0	53.3374	50.792	13.3414	43.207	20.6614	25.9488	44.8425	57.3958
LOC101907523	3.72944	0.000214108	910.671	1208.64	187.895	233.952	614.484	302.658	923.312	217.77	327.453	164.698	570.146	576.906	3344.25	3609.69	3053.96	1132.24	2688.41	1577.24	1507.5	926.436
ZPBP	3.72899	0.0124065	0	6.58063	4.17544	20.9674	52.7628	20.2399	9.67381	3.47505	2.21252	0.899988	30.1399	7.24529	64.6716	62.3356	66.7068	36.5597	46.1843	45.1283	47.4803	49.2929
C15H11orf94	3.72431	0.0017336	1.96689	4.38709	3.13158	2.2071	0.811736	2.82418	2.14974	2.3167	0	2.69996	7.53497	9.96227	10.0008	6.92618	8.48996	4.43148	3.64613	21.436	1.3189	9.45343
PODXL2	3.71994	8.65e-08	18.6855	10.9677	0	15.4497	19.4817	15.0623	16.123	10.4251	11.0626	3.59995	37.6749	55.2453	53.3374	41.5571	66.7068	45.4227	49.8304	39.4873	27.6968	35.788
HAS2	3.71979	0.0375716	58.0233	174.387	11.4824	16.5532	23.5403	22.1227	25.7968	0	11.0626	17.0998	13.8141	85.1322	402.697	409.799	43.6626	16.6181	183.522	89.1285	75.1771	18.2316
MEIOB	3.70066	0.02728	5.90068	3.29032	1.04386	3.31065	1.62347	0	1.07487	2.3167	0	1.79998	0	2.71698	3.33359	9.23491	7.27711	24.3732	8.50763	4.51283	3.95669	9.45343
ISLR	3.69283	0.0383501	118.997	63.6128	0	1.10355	3.24694	17.4158	116.086	44.0173	84.0758	3.59995	43.954	31.6981	312.69	156.993	105.518	163.965	341.52	201.949	245.315	64.1483
LOC112442623	3.67318	0.000906241	0	2.19354	1.04386	2.2071	4.05868	1.41209	3.2246	3.47505	1.10626	2.69996	5.02332	3.62265	12.6676	6.92618	10.9157	6.64722	10.9384	9.02567	9.23228	3.37623
LOC112446029	3.66965	0.000110756	35.4041	7.67741	12.5263	20.9674	34.9046	30.5952	8.59894	8.10845	8.85008	16.1998	145.676	23.5472	48.0036	56.5638	94.6024	28.8046	115.461	100.411	29.0157	41.1899
TPPP3	3.66819	1.15e-06	246.845	295.032	99.1666	236.159	534.122	373.262	360.081	437.856	324.134	169.198	1667.74	359.548	595.379	827.678	1440.87	1353.82	2305.57	1211.7	1143.48	382.864
LOC101904123	3.6386	0.00199439	19.6689	7.67741	4.17544	2.2071	10.5526	14.1209	1.07487	2.3167	1.10626	2.69996	25.1166	28.9812	30.669	41.5571	38.8112	8.86297	17.0153	27.077	19.7835	7.4277
LOC101902958	3.62775	3.94e-07	6.88412	13.1613	19.8333	8.82839	13.7995	24.9469	4.29947	13.9002	22.1252	9.89986	21.3491	34.4151	54.6708	65.7987	98.241	46.5306	40.1074	65.4361	34.2913	45.2414
EFNB3	3.61133	0.000137497	12.7848	6.58063	12.5263	6.62129	10.5526	7.53114	2.14974	1.15835	3.31878	13.4998	12.5583	10.8679	30.0023	26.5504	46.0884	24.3732	21.8768	62.0515	13.189	32.4118
FAM43A	3.60994	0.000318344	112.113	177.677	28.1842	116.976	86.8557	36.7143	23.6471	34.7505	37.6128	44.0994	163.258	113.208	192.681	213.557	224.377	547.288	652.657	146.667	191.24	76.3027
LOC782264	3.60796	0.000357924	7.86757	19.7419	10.4386	13.2426	16.2347	30.5952	8.59894	2.3167	4.42504	1.79998	86.6522	88.7548	39.3363	27.7047	26.6827	37.6676	32.8151	29.3334	22.4212	32.4118
LOC112443012	3.60566	0.0166769	0	4.38709	2.08772	4.4142	0.811736	1.41209	0	1.15835	0	5.39993	3.76749	6.33963	12.0009	9.23491	12.1285	5.53935	13.3691	1.12821	2.63779	4.05147
CLMN	3.60178	0.0404088	29.5034	5.48386	77.2456	15.4497	22.7286	237.702	25.7968	0	0	0.899988	40.1865	48.9057	52.6707	43.8658	76.4096	47.6384	15.7999	37.2309	145.079	266.722
CIDEA	3.59673	2.99e-06	21.6358	27.4193	4.17544	30.8994	72.2445	24.0055	30.0963	41.7006	14.3814	31.4996	146.932	49.8114	93.3404	100.43	202.546	93.0611	116.676	72.2053	71.2204	128.972
PRSS42	3.59463	0.00827973	2.95034	3.29032	0	1.10355	2.43521	1.41209	0	0	1.10626	0.899988	1.25583	5.43397	3.33359	2.30873	7.27711	6.64722	4.8615	4.51283	7.91338	5.40196
LOC101906850	3.57544	4.66e-05	3.93378	14.258	5.2193	5.51774	4.05868	7.06044	5.37434	9.2668	5.5313	6.29991	47.7215	27.1698	31.3357	46.1745	16.9799	6.64722	15.7999	18.0513	13.189	13.5049
LOC101907886	3.57102	0.0352089	3.93378	2.19354	1.04386	1.10355	2.43521	1.88278	2.14974	2.3167	2.21252	0	31.3957	7.24529	2.66687	0	9.70281	5.53935	6.07688	2.25642	1.3189	3.37623
ANGPTL4	3.56985	0.024963	118.014	0	9.39473	27.5887	68.9975	20.2399	45.1445	127.418	54.2068	151.198	12.5583	372.227	240.685	245.879	132.201	60.9329	723.148	57.5386	120.02	255.243
CFAP299	3.56565	0.0457461	0	0	26.0965	6.62129	3.24694	3.29487	4.29947	0	3.31878	5.39993	5.02332	1.81132	39.3363	41.5571	12.1285	21.0495	9.723	33.8462	15.8268	5.40196
LOC100335177	3.56324	0.0327854	0	1.09677	5.2193	1.10355	1.62347	0.470696	0	2.3167	2.21252	0	0	3.62265	6.00046	3.46309	13.3414	5.53935	3.64613	5.64104	2.63779	4.05147
GALNT9	3.55518	0.0410138	1.96689	5.48386	0	7.72484	19.4817	7.06044	0	2.3167	0	8.99988	35.1632	40.7548	10.6675	3.46309	12.1285	5.53935	38.892	2.25642	21.1024	21.6078
LOC112446664	3.5548	0.000481145	1.96689	4.38709	2.08772	2.2071	9.74083	7.06044	3.2246	3.47505	1.10626	0.899988	2.51166	13.5849	18.0014	20.7785	9.70281	12.1866	9.723	15.7949	13.189	18.2316
LHX6	3.53533	0.00772638	2.95034	1.09677	6.26315	12.139	28.4107	4.70696	16.123	8.10845	5.5313	8.99988	6.27915	4.52831	20.0015	23.0873	52.1526	89.7375	14.5845	74.4617	27.6968	22.2831
LAMB3	3.53454	0.00337918	5.90068	7.67741	15.6579	7.72484	5.68215	5.64835	2.14974	0	7.74382	2.69996	32.6516	6.33963	24.0018	23.0873	33.9598	40.9912	1.21538	25.9488	17.1457	10.1287
CRYBG3	3.53132	4.48e-05	778.889	867.547	331.947	363.068	431.032	871.729	511.637	479.557	491.18	633.591	730.892	671.095	5202.39	4133.77	1560.94	587.171	3420.07	1239.9	1829.31	967.626
ATP8B1	3.52503	0.0376941	8.85101	0	342.386	161.118	285.731	1492.11	181.653	364.88	123.901	34.1995	1670.25	268.981	941.405	974.283	1249.24	745.597	947.993	910.464	1950.65	905.504
LOC107132606	3.51408	0.0321515	2.95034	5.48386	0	4.4142	3.24694	2.35348	0	1.15835	0	0	5.02332	0.905661	4.66702	5.77182	21.8313	8.86297	10.9384	3.38462	3.95669	4.72672
ELMOD1	3.51197	0.0118162	172.103	21.9354	16.7017	9.93194	6.49388	11.2967	50.5188	19.6919	89.6071	134.998	87.908	262.642	365.361	337.074	179.502	113.003	209.045	221.129	80.4527	15.5306
C23H6orf132	3.50819	0.00369272	128.831	411.29	12.5263	25.3816	48.7041	109.672	10.7487	113.518	57.5255	39.5995	462.145	619.472	392.696	378.631	308.064	121.866	303.844	147.795	251.909	372.06
FCMR	3.50632	0.00502409	10.8179	1.09677	11.4824	6.62129	14.6112	28.7125	36.5455	39.3839	29.869	7.1999	48.9773	2.71698	50.0038	63.49	87.3253	40.9912	150.707	95.8977	85.7283	29.0355
LOC112443512	3.50357	0.033198	0	2.19354	1.04386	2.2071	8.11736	2.82418	2.14974	2.3167	1.10626	6.29991	1.25583	5.43397	18.0014	24.2416	7.27711	5.53935	27.9536	5.64104	0	5.40196
CHSY3	3.49684	0.00738418	7.86757	3.29032	18.7895	69.5236	271.931	156.742	42.9947	57.9175	36.5066	77.3989	119.304	137.661	229.351	225.101	252.273	94.169	663.595	208.719	378.523	296.433
SLCO4A1	3.49426	0.010691	30.4868	347.677	111.693	175.464	172.9	99.3169	26.8717	15.0585	235.633	17.0998	555.076	655.699	136.01	173.154	225.59	427.638	655.087	1225.23	203.11	48.6176
LOC100848684	3.4814	0.000401952	14.7517	4.38709	5.2193	5.51774	23.5403	16.9451	5.37434	2.3167	2.21252	7.1999	26.3724	20.8302	18.6681	21.9329	55.7912	23.2653	20.6614	25.9488	30.3346	68.875
HECW2	3.47657	0.0496142	10.8179	80.0644	6.26315	5.51774	5.68215	42.3627	8.59894	0	4.42504	2.69996	8.7908	209.208	48.6704	40.4027	37.5984	70.9037	88.7224	47.3847	23.7401	4.72672
GJA10	3.47105	0.0100829	0.983446	4.38709	2.08772	1.10355	0	0.941392	2.14974	0	1.10626	1.79998	1.25583	8.15095	2.00015	4.61745	4.85141	5.53935	4.8615	6.76925	5.27559	5.40196
SOCS2	3.47047	0.000236996	23.6027	218.258	8.35087	19.8639	32.4694	62.1319	4.29947	6.9501	18.8064	35.9995	71.5823	233.661	96.674	71.5705	86.1124	62.0408	63.1995	74.4617	114.744	61.4473
LOC101904071	3.44813	0.0397031	0.983446	3.29032	0	4.4142	2.43521	0.941392	0	1.15835	2.21252	1.79998	1.25583	5.43397	4.66702	12.698	18.1928	6.64722	1.21538	4.51283	0	4.05147
HILPDA	3.44811	0.000365724	27.5365	27.4193	15.6579	19.8639	28.4107	136.973	20.4225	18.5336	23.2315	26.9996	56.5123	86.9435	114.675	141.987	185.566	46.5306	290.475	63.1797	118.701	100.612
TIMP3	3.44761	0.00438427	8579.58	11662	1543.87	7821.95	19956.5	50839.4	10334.9	8297.26	5119.77	1216.78	83253.9	29228.4	42525.2	48136.9	45397	19776.6	94147.8	28316.9	29640.9	11820.8
PYY	3.44553	0.00389121	0.983446	2.19354	1.04386	1.10355	2.43521	1.88278	2.14974	2.3167	2.21252	1.79998	11.3025	2.71698	7.33389	11.5436	7.27711	5.53935	4.8615	1.12821	2.63779	8.10294
TMEM82	3.43773	0.000387722	6.88412	8.77418	5.2193	6.62129	4.87041	3.29487	1.07487	1.15835	1.10626	3.59995	10.0466	7.24529	18.0014	10.3893	36.3855	18.8338	7.29225	11.2821	13.189	13.5049
SH2B2	3.43222	0.000358902	52.1226	25.2258	26.0965	48.5561	97.4083	37.6557	31.1712	15.0585	15.4876	9.89986	48.9773	49.8114	180.014	124.671	189.205	146.239	81.4301	293.334	68.5826	52.6691
CCDC36	3.43205	0.040623	21.6358	1.09677	0	0	1.62347	2.35348	2.14974	0	1.10626	0	2.51166	2.71698	2.00015	4.61745	12.1285	4.43148	1.21538	4.51283	2.63779	2.02574
CSPG4	3.42757	0.00136208	627.439	1487.22	50.1052	1426.89	3802.98	1485.99	2916.12	1106.22	3792.26	2091.57	2382.31	3698.72	7189.88	5781.05	5497.86	5650.14	16333.4	4671.91	6413.8	6774.73
C23H6orf222	3.41845	3.83e-08	8.85101	9.87095	6.26315	8.82839	8.11736	5.17766	9.67381	10.4251	5.5313	8.09989	7.53497	19.0189	35.336	18.4698	30.3213	32.1282	37.6766	29.3334	34.2913	27.0098
MIR125B-1	3.41584	0.00211677	6.88412	2.19354	0	4.4142	2.43521	2.35348	2.14974	4.6334	0	1.79998	7.53497	8.15095	8.66732	17.3154	3.63855	7.75509	10.9384	10.1539	2.63779	13.5049
PTPRM	3.4153	0.00842873	45.2385	27.4193	401.886	386.242	810.924	2105.89	281.615	477.24	183.639	218.697	1902.58	230.944	1408.11	1223.63	2152.81	1880.06	2862.21	1200.41	1857.01	2160.11
TSPAN12	3.4152	3.19e-05	161.285	279.677	25.0526	120.287	339.305	263.59	132.209	106.568	97.3509	198.897	1283.46	344.151	449.367	429.423	578.53	721.224	723.148	711.899	453.701	202.574
LOC101903629	3.41111	0.0298592	6.88412	0	2.08772	1.10355	5.68215	4.23627	0	0	0	1.79998	6.27915	1.81132	12.0009	6.92618	16.9799	6.64722	3.64613	11.2821	10.5512	2.70098
PRSS48	3.41015	0.0011132	7.86757	63.6128	8.35087	14.3461	15.423	28.2418	7.52408	9.2668	19.9127	19.7997	36.419	28.9812	144.011	153.53	47.3012	33.2361	103.307	48.513	35.6102	32.4118
CYP1B1	3.40335	0.0409567	969.678	422.257	6.26315	142.358	227.286	108.26	929.761	96.143	42.0379	62.0992	1156.62	2826.57	675.385	363.624	117.647	454.227	1880.19	128.616	415.453	2210.75
HS3ST6	3.40112	6.63e-05	1.96689	2.19354	10.4386	3.31065	9.74083	11.2967	1.07487	10.4251	3.31878	10.7999	15.0699	26.2642	31.3357	32.3222	21.8313	14.4023	21.8768	11.2821	19.7835	30.386
MIR99B	3.39733	0.00465288	4.91723	3.29032	2.08772	6.62129	0.811736	6.58975	1.07487	3.47505	1.10626	3.59995	1.25583	8.15095	29.3356	21.9329	7.27711	8.86297	13.3691	9.02567	7.91338	8.10294
FAM198B	3.39498	0.00866871	121.947	2.19354	15.6579	157.807	383.951	37.6557	298.813	214.295	573.043	319.496	860.243	869.435	424.699	397.101	604	950.553	940.7	488.514	1031.38	646.209
DMRT2	3.39282	0.0283111	423.865	154.645	38.6228	30.8994	103.09	804.89	400.926	608.133	324.134	318.596	101.722	7.24529	1263.43	1358.69	1650.69	2550.32	1565.4	1473.44	435.236	480.099
GNG7	3.39232	4.64e-05	59.0068	19.7419	14.614	54.0739	83.6088	35.7729	27.9466	30.1171	30.9753	23.3997	247.398	264.453	102.674	107.356	209.823	100.816	76.5686	55.2822	61.9882	63.473
LOC112443145	3.3837	0.032361	1.96689	4.38709	3.13158	3.31065	4.05868	1.41209	0	0	0	2.69996	2.51166	1.81132	9.33404	10.3893	21.8313	12.1866	1.21538	2.25642	5.27559	4.72672
C13H20orf204	3.36975	0.017679	0.983446	6.58063	4.17544	3.31065	2.43521	2.35348	1.07487	2.3167	0	4.49994	3.76749	0.905661	15.3345	21.9329	6.06426	5.53935	20.6614	12.4103	2.63779	4.05147
HCRTR1	3.36813	0.00841151	237.994	387.161	221.298	219.606	52.7628	699.925	20.4225	203.87	24.3377	106.199	2504.12	122.264	723.388	728.403	701.028	469.737	543.273	355.386	650.216	529.392
LOC112444501	3.35893	0.00519394	1.96689	1.09677	1.04386	1.10355	4.87041	7.06044	3.2246	3.47505	3.31878	8.09989	16.3258	16.3019	2.00015	3.46309	18.1928	12.1866	8.50763	19.1795	5.27559	21.6078
NID2	3.35388	1.6e-05	16326.2	14862.4	15180.8	6886.14	8318.67	19776.8	4459.63	2726.75	2940.44	5643.82	29778.2	48753.6	22577	25680	54705.7	24752	16427	30657.9	36377.8	36033.1
CARD11	3.35387	0.01158	91.4605	1.09677	60.5438	156.704	11.3643	78.1356	10.7487	52.1257	29.869	120.598	11.3025	343.246	226.684	263.195	185.566	212.711	215.121	147.795	139.803	309.262
ARHGEF37	3.35295	0.0354521	4.91723	3.29032	15.6579	5.51774	8.11736	1.41209	2.14974	1.15835	0	0.899988	7.53497	42.5661	3.33359	2.30873	31.5341	5.53935	10.9384	5.64104	10.5512	23.6336
TRPA1	3.34921	0.0186135	59.0068	49.3548	2.08772	16.5532	24.3521	72.0165	17.1979	16.2169	7.74382	9.89986	10.0466	325.132	65.3383	42.7114	23.0442	24.3732	181.091	44.0001	108.15	98.5858
SLC2A1	3.34468	0.0023924	247.828	58.1289	202.509	228.435	275.178	861.374	64.4921	69.501	177.002	197.097	381.772	1279.7	1634.12	1362.15	674.345	125.189	996.608	587.797	614.606	319.391
HK3	3.32705	0.00787096	47.2054	10.9677	3.13158	35.3136	73.0562	40.9506	4.29947	11.5835	18.8064	47.6993	13.8141	89.6605	64.0049	61.1813	189.205	37.6676	202.968	33.8462	141.122	145.853
FBXO41	3.32551	0.00582566	0.983446	0	5.2193	3.31065	14.6112	3.76557	3.2246	2.3167	4.42504	1.79998	2.51166	12.6793	19.3348	23.0873	20.6185	13.2944	18.2306	9.02567	10.5512	5.40196
TRNAI-AAU	3.32263	0.0186135	1.96689	3.29032	0	0	1.62347	0.470696	3.2246	3.47505	0	0.899988	5.02332	3.62265	6.66717	2.30873	2.4257	3.32361	3.64613	5.64104	3.95669	9.45343
LOC112443492	3.31657	0.0102449	4.91723	26.3225	12.5263	11.0355	0.811736	8.47253	5.37434	4.6334	3.31878	0.899988	38.9307	6.33963	31.3357	53.1007	26.6827	34.344	10.9384	29.3334	23.7401	4.05147
TMEM158	3.31479	0.000677009	423.865	2581.8	294.368	206.364	356.352	622.731	230.022	180.703	917.09	402.295	2391.1	1243.47	3348.25	2913.61	2234.07	1721.63	1844.94	2078.16	2029.78	796.789
ESM1	3.31429	0.0124065	4727.42	8366.18	3841.4	7805.4	20426.5	29979.1	4552.07	9588.82	17490	14598.7	60838.6	210414	9984.76	17180.4	13670	17484.4	33088.6	20062.9	13638.7	5915.15
SPINK5	3.30862	0.0470231	12.7848	2.19354	8.35087	7.72484	30.846	1.41209	7.52408	1.15835	2.21252	2.69996	2.51166	1.81132	24.0018	31.1678	100.667	31.0204	4.8615	24.8206	11.8701	22.9583
LOC104973175	3.3004	0.0104234	157.351	308.193	15.6579	107.044	284.107	946.099	180.578	76.4511	77.4382	70.199	1466.81	1363.02	232.684	245.879	1001.82	504.081	379.197	231.283	1266.14	656.338
ACTG2	3.28294	0.0186333	9762.67	2869.16	160.754	3982.71	11564.8	38007.8	7952.95	1190.78	5833.31	1634.38	69722.4	20784.9	15964.5	18727.2	31485.6	22523	10644.3	18138.2	24681.8	39687.5
PGM2L1	3.27599	0.000510222	247.828	121.742	63.6754	143.461	144.489	281.947	83.8397	122.785	82.9695	78.2989	561.356	1399.25	134.677	152.376	270.466	244.839	851.978	191.795	382.48	307.912
FAM19A3	3.27517	0.00097939	19.6689	4.38709	5.2193	9.93194	13.7995	7.53114	5.37434	10.4251	1.10626	5.39993	6.27915	63.3963	37.3362	36.9396	29.1084	17.7259	17.0153	19.1795	11.8701	31.7365
LOC104975956	3.264	0.0129397	3.93378	7.67741	0	3.31065	3.24694	6.58975	2.14974	2.3167	3.31878	0	10.0466	0.905661	15.3345	16.1611	4.85141	13.2944	12.1538	23.6924	5.27559	6.75245
RAB3B	3.25862	0.00455594	8.85101	6.58063	3.13158	4.4142	7.30562	4.70696	6.44921	1.15835	1.10626	0	28.8841	25.3585	8.00061	8.08054	20.6185	6.64722	18.2306	9.02567	15.8268	4.05147
NHEDC1	3.2556	0.048637	0.983446	2.19354	6.26315	1.10355	13.7995	3.76557	2.14974	0	0	1.79998	0	4.52831	9.33404	10.3893	23.0442	5.53935	4.8615	13.5385	19.7835	16.2059
WIPF3	3.25313	0.000169955	291.1	150.258	310.026	273.68	595.814	695.218	209.599	354.455	338.516	195.297	763.544	806.944	630.715	588.725	1695.57	561.69	3928.09	530.258	618.563	990.584
MOGAT1	3.25046	0.0345789	3.93378	15.3548	5.2193	12.139	32.4694	24.4762	2.14974	12.7418	1.10626	1.79998	33.9074	28.9812	12.0009	9.23491	78.8353	48.7463	81.4301	37.2309	35.6102	0.675245
FAM222A	3.21396	4.83e-09	10.8179	12.0645	11.4824	9.93194	22.7286	16.9451	17.1979	5.79175	12.1689	14.3998	30.1399	55.2453	56.0043	35.7853	70.3454	40.9912	53.4765	23.6924	36.9291	33.7623
DNAH10	3.20473	0.00155126	28.5199	6.58063	4.17544	3.31065	5.68215	7.06044	5.37434	0	5.5313	1.79998	18.8374	28.9812	22.6684	34.6309	18.1928	19.9417	18.2306	24.8206	19.7835	13.5049
TMEM202	3.18567	0.00310809	1.96689	6.58063	2.08772	3.31065	17.8582	5.17766	2.14974	4.6334	6.63756	1.79998	11.3025	10.8679	19.3348	32.3222	37.5984	11.0787	7.29225	12.4103	17.1457	10.1287
RNASE2	3.17473	0.0287707	6.88412	0	0	2.2071	4.05868	0.470696	4.29947	4.6334	2.21252	4.49994	21.3491	7.24529	6.00046	6.92618	18.1928	4.43148	0	7.89746	7.91338	12.1544
LOC104971307	3.17034	3.7e-05	7.86757	10.9677	3.13158	2.2071	12.9878	13.1795	15.0482	12.7418	12.1689	7.1999	77.8614	35.3208	20.6682	31.1678	33.9598	19.9417	31.5998	21.436	19.7835	21.6078
LOC100848527	3.16247	0.00370195	2.95034	2.19354	6.26315	5.51774	4.87041	6.58975	2.14974	4.6334	2.21252	0.899988	23.8608	21.7359	4.66702	13.8524	23.0442	3.32361	8.50763	4.51283	9.23228	11.4792
AGPAT2	3.15732	0.00076115	175.053	27.4193	33.4035	83.8697	259.755	175.099	99.9627	173.752	139.389	201.597	1019.73	758.944	154.678	210.094	335.96	300.233	353.674	144.411	407.539	642.158
CAPN13	3.1474	0.0155994	6.88412	1.09677	6.26315	1.10355	2.43521	1.88278	1.07487	0	3.31878	4.49994	1.25583	9.96227	8.00061	8.08054	12.1285	8.86297	8.50763	3.38462	3.95669	24.3088
LOC104971979	3.14641	0.0491749	20.6524	23.0322	49.0614	13.2426	17.8582	3.29487	1.07487	3.47505	3.31878	23.3997	11.3025	48	26.002	43.8658	112.795	64.2565	2.43075	163.59	15.8268	10.1287
PPDPFL	3.13798	0.00171092	7.86757	44.9677	1.04386	33.1065	60.0684	79.077	30.0963	28.9587	35.4003	17.9998	97.9547	62.4906	128.676	126.98	198.908	122.974	32.8151	89.1285	127.933	81.0294
PCP4L1	3.13444	0.00867016	6.88412	14.258	4.17544	5.51774	22.7286	37.6557	5.37434	32.4338	16.5939	45.8994	174.56	20.8302	30.669	50.792	42.4498	12.1866	120.322	53.0258	65.9449	35.1127
LOXL4	3.11983	0.00976413	3645.63	488.064	120.044	2015.08	5386.68	4699.9	652.445	1420.14	1040.99	2373.27	8783.27	4291.93	4494.34	3767.84	12824.7	2574.69	6721.03	2936.73	3335.49	18419.3
C18H19orf84	3.11655	0.000220903	35.4041	33.9999	10.4386	32.0029	77.1149	24.4762	56.968	54.4424	51.9942	36.8995	105.49	147.623	217.35	143.141	78.8353	19.9417	262.521	72.2053	80.4527	159.358
LGI3	3.11564	0.0166769	9.83446	2.19354	8.35087	8.82839	4.05868	3.76557	2.14974	1.15835	4.42504	0	7.53497	19.0189	16.0012	28.8591	30.3213	8.86297	8.50763	14.6667	2.63779	2.70098
GIMAP8	3.11244	0.0475947	162.269	205.096	7.30701	2.2071	2.43521	395.855	231.097	40.5422	222.358	139.498	365.446	566.038	356.694	375.168	265.614	242.624	1378.24	191.795	404.901	241.062
TBX2	3.10982	0.00778584	60.9736	155.742	14.614	112.562	230.533	25.4176	63.4172	99.6181	179.214	134.098	1142.8	316.076	163.346	141.987	190.418	650.32	87.507	321.539	254.547	78.3284
SPAG16	3.10542	0.0369487	5.90068	0	2.08772	0	8.11736	14.5916	7.52408	0	2.21252	0.899988	10.0466	1.81132	14.0011	12.698	18.1928	22.1574	19.446	12.4103	11.8701	12.1544
LOC112447421	3.09481	0.013988	0.983446	4.38709	2.08772	0	4.05868	1.41209	7.52408	4.6334	3.31878	0.899988	1.25583	2.71698	9.33404	11.5436	12.1285	12.1866	18.2306	11.2821	6.59449	4.05147
PERP	3.08416	0.0401662	184.888	717.289	1891.47	887.253	258.132	307.835	22.5722	165.644	26.5502	76.499	463.401	882.114	939.405	1311.36	2714.36	3691.43	1759.86	1380.93	457.657	395.018
MT2A	3.08259	0.0164746	107.196	244.58	478.087	102.63	74.6797	171.333	338.583	55.6008	50.888	35.9995	91.6755	211.019	1220.76	1303.28	546.996	510.728	113.03	759.284	258.504	99.261
MAPK8IP2	3.06432	0.0279922	12.7848	2.19354	0	3.31065	6.49388	1.41209	5.37434	0	1.10626	0.899988	2.51166	7.24529	14.0011	9.23491	19.4056	8.86297	4.8615	7.89746	9.23228	18.9069
LOC511175	3.06108	0.0264392	0.983446	3.29032	1.04386	1.10355	4.05868	1.88278	2.14974	1.15835	2.21252	0.899988	1.25583	7.24529	5.33374	6.92618	8.48996	15.5102	7.29225	3.38462	0	2.70098
ITGA5	3.06024	3.84e-05	10098	13360.9	6564.83	20167.4	49331.6	52457.2	26472.9	15258.9	17902.6	23800.2	35410.6	52068.3	88641.4	73261.7	121704	57068.6	47172.4	94541.6	54713.1	95855.1
RADIL	3.05739	0.0343219	4.91723	0	0	3.31065	8.11736	1.88278	4.29947	4.6334	1.10626	2.69996	3.76749	25.3585	7.33389	15.0067	12.1285	3.32361	1.21538	4.51283	5.27559	16.2059
FANK1	3.05084	0.0435815	0	8.77418	0	4.4142	1.62347	3.29487	1.07487	2.3167	4.42504	0	3.76749	11.7736	15.3345	6.92618	14.5542	1.10787	8.50763	3.38462	3.95669	8.10294
IGFALS	3.04749	0.00932951	65.8909	15.3548	9.39473	2.2071	5.68215	22.5934	10.7487	5.79175	12.1689	18.8997	17.5816	134.944	30.669	27.7047	54.5783	28.8046	104.522	33.8462	42.2047	41.1899
LOC104971707	3.04351	0.0086193	0.983446	13.1613	2.08772	1.10355	4.87041	1.41209	2.14974	2.3167	5.5313	10.7999	8.7908	13.5849	15.3345	13.8524	15.7671	6.64722	32.8151	12.4103	5.27559	9.45343
LOC786553	3.04192	0.00909797	98.3446	142.58	13.5702	13.2426	33.2812	38.1264	81.69	10.4251	25.444	6.29991	165.769	56.151	122.009	79.6511	144.329	150.67	324.505	142.154	176.732	46.5919
GUCY2C	3.03991	0.0161313	1.96689	2.19354	7.30701	14.3461	3.24694	3.76557	2.14974	2.3167	1.10626	1.79998	3.76749	3.62265	19.3348	32.3222	14.5542	6.64722	15.7999	10.1539	3.95669	10.8039
HIVEP3	3.03935	0.00590969	53.1061	26.3225	300.631	79.4555	55.198	185.925	44.0696	170.277	195.808	333.895	94.1872	168.453	1138.75	699.544	351.727	189.446	555.426	573.13	265.098	355.179
GDAP1	3.03738	0.00124238	55.073	14.258	6.26315	29.7958	71.4327	86.6081	41.9198	8.10845	26.5502	12.5998	71.5823	93.2831	128.676	128.134	209.823	107.463	110.599	63.1797	69.9015	97.2353
EGFL7	3.03571	0.00315459	22.6193	3.29032	2.08772	11.0355	38.9633	18.3571	12.8984	8.10845	18.8064	17.0998	18.8374	54.3397	56.0043	58.8725	80.0482	5.53935	42.5381	40.6155	44.8425	66.8493
EXD1	3.03481	0.00040023	2.95034	5.48386	8.35087	7.72484	4.05868	5.64835	8.59894	5.79175	4.42504	3.59995	16.3258	7.24529	28.0021	33.4765	20.6185	4.43148	20.6614	9.02567	17.1457	13.5049
HECTD2	3.02551	0.0313724	39.3378	3.29032	16.7017	15.4497	21.9169	20.2399	3.2246	59.0758	56.4193	143.998	95.443	34.4151	332.025	195.087	43.6626	39.8833	219.983	42.8719	96.2795	48.6176
PDGFA	3.01042	0.0439187	275.365	20.8387	145.096	79.4555	83.6088	58.3663	49.4439	342.871	8.85008	63.8991	1682.81	105.962	98.6742	126.98	270.466	75.3352	371.905	62.0515	216.299	384.214
TEC	2.99941	0.0464959	7.86757	1.09677	58.4561	18.7603	8.11736	42.3627	2.14974	2.3167	2.21252	1.79998	10.0466	26.2642	35.336	57.7182	63.0683	23.2653	54.6919	47.3847	51.437	69.5502
ADD2	2.99605	0.00104316	487.789	272	9.39473	237.263	666.435	607.198	221.423	304.646	463.523	134.098	1105.13	902.039	1137.42	1330.98	1141.29	600.466	1237.25	795.387	1048.52	904.828
DLL1	2.99078	0.0439726	28.5199	30.7096	0	5.51774	3.24694	74.37	75.2408	1.15835	16.5939	16.1998	71.5823	38.0378	80.0061	51.9463	71.5582	76.4431	89.9378	169.231	81.7716	25.6593
HS3ST2	2.97997	8.47e-05	274.381	637.225	443.64	406.106	956.225	1329.25	255.819	371.83	613.974	407.694	3389.48	3145.36	1914.81	1733.85	1513.64	916.209	646.58	1591.9	1308.35	824.474
TPCN1	2.97588	0.000100556	768.071	528.644	234.868	561.706	1155.1	688.628	303.113	255.995	528.792	281.696	600.286	1526.94	916.736	827.678	2293.5	3012.3	2995.9	1545.65	958.838	1120.23
TTC9	2.96946	8.62e-06	382.56	493.548	736.964	641.162	586.073	496.584	318.161	308.121	398.254	231.297	877.824	894.793	2622.2	1830.82	881.743	628.163	3048.16	1026.67	1105.24	722.512
SOD3	2.95057	3.14e-05	488.773	238	93.9473	175.464	440.772	2150.61	92.4386	275.687	294.265	131.398	1348.76	714.567	842.731	632.591	1064.88	875.218	932.193	841.643	549.98	414.6
FCGR1A	2.94759	0.000442185	32.4537	70.1934	54.2807	60.6952	129.066	230.641	31.1712	100.776	18.8064	75.599	219.77	501.736	170.013	234.336	251.06	168.396	145.845	160.206	328.405	200.548
MMP17	2.94582	0.0190943	3.93378	2.19354	9.39473	12.139	5.68215	6.11905	5.37434	1.15835	1.10626	1.79998	16.3258	16.3019	23.3351	23.0873	7.27711	4.43148	10.9384	36.1027	2.63779	4.05147
PLTP	2.91893	0.030371	44.2551	67.9999	6.26315	11.0355	13.7995	20.7106	49.4439	20.8503	22.1252	15.2998	6.27915	13.5849	224.684	260.886	40.0241	66.4722	60.7688	27.077	46.1614	45.2414
ATP6AP1L	2.91819	0.0358018	166.202	54.8386	13.5702	38.6242	89.2909	973.4	41.9198	45.1756	16.5939	23.3997	241.119	39.8491	54.0041	66.9531	184.353	96.3847	23.0921	81.231	801.889	41.1899
BCL2	2.91615	1.33e-05	45.2385	8.77418	21.921	14.3461	25.1638	44.7161	20.4225	16.2169	23.2315	17.9998	57.7681	137.661	44.6701	57.7182	66.7068	78.6588	104.522	40.6155	69.9015	45.2414
IGDCC4	2.91346	0.0373901	31.4703	5.48386	0	29.7958	94.1613	13.6502	27.9466	8.10845	6.63756	5.39993	20.0933	36.2265	92.007	108.51	130.988	50.9621	23.0921	54.154	73.8582	60.7721
NPTXR	2.90765	4.85e-05	319.62	896.063	2109.64	1350.74	1989.56	2500.81	856.67	1582.31	480.117	803.689	2402.4	5844.23	3606.27	4549.35	5368.08	2693.23	4629.36	2716.73	2020.55	3653.75
PRR15	2.90218	0.0186913	12.7848	3.29032	15.6579	5.51774	5.68215	0.941392	6.44921	5.79175	6.63756	4.49994	1.25583	23.5472	20.6682	32.3222	9.70281	11.0787	58.338	6.76925	15.8268	13.5049
TSPAN18	2.8952	0.0261766	26.553	867.547	178.5	368.585	1043.08	1399.38	653.52	240.937	1073.07	111.598	890.383	381.283	2651.53	1795.03	2818.67	3134.17	433.889	3570.78	1007.64	583.412
CDCP1	2.89258	1.93e-06	936.241	3085.22	3121.14	2159.64	1329.62	2466.45	1798.25	822.428	1446.99	1220.38	6329.38	2083.02	8814	7095.87	5845.94	4803.73	5408.42	5150.27	4850.9	2804.29
C1RL	2.8871	0.00184701	134.732	27.4193	45.9298	34.21	15.423	27.3004	27.9466	4.6334	12.1689	26.9996	104.234	86.9435	160.012	136.215	121.285	115.219	77.784	57.5386	77.8149	92.5086
LOC101908094	2.88603	0.0296023	0.983446	3.29032	3.13158	7.72484	2.43521	0.470696	2.14974	1.15835	2.21252	1.79998	16.3258	7.24529	6.66717	12.698	7.27711	1.10787	2.43075	4.51283	10.5512	2.70098
LOC614376	2.86748	0.0252324	6.88412	0	7.30701	11.0355	2.43521	8.94323	1.07487	2.3167	2.21252	2.69996	2.51166	28.9812	13.3343	20.7785	21.8313	3.32361	13.3691	11.2821	7.91338	7.4277
ENC1	2.86066	0.000686643	5116.87	3548.06	1532.39	1844.03	4685.34	6248.96	2278.72	533.999	1684.83	804.589	9855.75	9261.29	6277.14	8010.13	14338.3	8323.43	6074.45	9624.75	5842.71	3294.52
EFR3B	2.84828	0.00898266	9.83446	10.9677	79.3333	47.4526	35.7164	17.8865	30.0963	40.5422	16.5939	34.1995	16.3258	46.1887	152.678	190.47	82.4739	47.6384	235.783	74.4617	32.9724	38.489
RAB7B	2.84772	2.27e-06	637.273	400.322	368.482	285.819	675.364	966.339	284.84	461.023	581.893	505.793	960.709	741.737	1642.79	1800.81	2038.8	860.816	3150.25	1396.72	997.086	1136.44
CPPED1	2.83607	0.00030111	25.5696	32.9032	5.2193	33.1065	47.0807	40.0092	9.67381	10.4251	21.0189	7.1999	77.8614	57.9623	68.0052	90.0403	103.092	65.3644	43.7535	71.0771	44.8425	43.2157
CELF5	2.82489	0.0158767	5.90068	0	3.13158	0	17.0464	8.94323	13.9733	2.3167	9.95634	4.49994	7.53497	14.4906	26.6687	26.5504	19.4056	26.5889	9.723	30.4616	17.1457	10.1287
CALR3	2.82471	8.6e-05	23.6027	21.9354	14.614	23.1745	10.5526	25.8883	11.8235	13.9002	8.85008	11.6998	18.8374	17.2076	81.3395	66.9531	75.1968	38.7755	59.5534	49.6412	32.9724	31.0613
SLC2A12	2.8168	0.00775381	5.90068	2.19354	3.13158	1.10355	3.24694	1.41209	7.52408	1.15835	3.31878	1.79998	5.02332	15.3962	11.3342	6.92618	6.06426	13.2944	12.1538	3.38462	5.27559	5.40196
FSCN2	2.81653	0.0194335	0.983446	9.87095	4.17544	3.31065	0.811736	1.41209	1.07487	1.15835	3.31878	0	3.76749	11.7736	5.33374	10.3893	8.48996	6.64722	7.29225	4.51283	5.27559	6.75245
TRABD2B	2.8048	0.0295961	1702.34	1885.35	58.4561	313.408	684.293	3624.83	607.3	644.042	2271.15	940.487	3093.11	14026.9	1380.77	1928.94	1479.68	1317.26	3569.56	1426.06	4651.75	2839.41
ARHGAP24	2.80315	0.00101293	975.578	343.29	540.719	813.315	1359.66	1863.02	133.284	476.082	1001.17	778.489	2278.07	5644.99	1818.8	1876.99	1415.4	1093.47	3341.07	1195.9	2530.96	2035.19
LOC104976042	2.80307	0.0213984	4.91723	0	2.08772	5.51774	12.176	4.23627	1.07487	2.3167	4.42504	1.79998	8.7908	18.1132	12.0009	18.4698	8.48996	6.64722	9.723	9.02567	18.4646	1.35049
SMIM1	2.80252	0.0010473	12.7848	12.0645	7.30701	12.139	28.4107	8.47253	8.59894	9.2668	15.4876	12.5998	23.8608	87.8491	35.336	35.7853	66.7068	25.481	10.9384	16.9231	18.4646	34.4375
PHKG1	2.79343	0.00524974	23.6027	53.7418	25.0526	45.2455	95.7848	106.377	12.8984	10.4251	26.5502	15.2998	262.468	84.2265	68.6719	84.2685	206.185	68.688	70.4918	138.77	51.437	132.348
RGL3	2.79227	0.000222515	20.6524	9.87095	13.5702	28.6923	40.5868	62.1319	40.845	19.6919	49.7817	26.9996	106.745	35.3208	49.3371	73.8792	133.414	151.778	48.615	118.462	68.5826	95.2095
DUSP5	2.79213	0.000895498	124.898	216.064	422.763	363.068	678.611	696.63	823.349	942.896	529.899	739.79	855.22	1242.57	3091.57	3053.29	1568.22	453.119	1770.8	1843.49	809.803	775.181
PRSS35	2.79211	0.0479986	498.607	251.161	46.9737	59.5916	112.02	40.4799	206.375	78.7678	78.5445	346.495	65.3031	39.8491	1635.46	1315.97	344.45	201.632	226.06	326.052	429.96	213.377
NPC2	2.7897	5.64e-07	5505.33	7882.5	2624.26	6380.72	13328.7	12506.4	4943.32	8285.67	6489.32	6511.41	27732.5	14093.9	18600.7	22998.4	27632.4	28269.5	23216.1	18301.8	17741.8	9140.12
2014-09-01	2.78944	0.0316158	1.96689	1.09677	1.04386	0	0.811736	1.41209	1.07487	3.47505	2.21252	0.899988	3.76749	1.81132	4.66702	5.77182	3.63855	3.32361	2.43075	4.51283	5.27559	3.37623
CYB561	2.78757	0.00754002	12.7848	7.67741	35.4912	54.0739	48.7041	27.7711	16.123	33.5921	4.42504	17.0998	12.5583	112.302	80.6728	88.886	104.305	35.4519	58.338	54.154	23.7401	147.203
RIMBP3B	2.78729	0.0471774	2.95034	2.19354	6.26315	2.2071	2.43521	8.94323	0	4.6334	0	2.69996	8.7908	34.4151	5.33374	4.61745	7.27711	9.97084	7.29225	4.51283	2.63779	8.10294
LOC112446663	2.78681	0.0078087	20.6524	30.7096	11.4824	11.0355	69.8093	171.804	50.5188	17.3752	29.869	34.1995	62.7915	83.3208	291.355	140.832	177.076	100.816	70.4918	109.436	80.4527	139.776
CTSC	2.78665	2.24e-05	1232.26	1039.74	766.193	710.685	1281.73	1151.79	567.53	266.42	616.187	491.393	1400.25	2760.46	2434.18	2767.01	2983.61	2107.17	2193.75	3826.88	1557.62	614.473
ENOX1	2.78387	0.000321644	107.196	17.5484	200.421	101.526	68.1858	97.4341	136.508	56.7591	29.869	40.4994	270.003	237.283	334.025	320.913	291.084	176.151	110.599	234.667	267.736	141.126
MEST	2.76748	0.0400014	16.7186	33.9999	1.04386	8.82839	16.2347	16.4744	13.9733	17.3752	44.2504	35.0995	8.7908	21.7359	244.685	80.8054	26.6827	50.9621	53.4765	24.8206	38.248	12.1544
LOC112443182	2.7656	0.0290951	3.93378	2.19354	2.08772	6.62129	6.49388	0.941392	2.14974	2.3167	9.95634	0.899988	7.53497	4.52831	10.6675	12.698	4.85141	13.2944	24.3075	15.7949	7.91338	1.35049
FGL1	2.76274	0.0225416	62.9405	232.516	13.5702	25.3816	38.9633	29.1832	27.9466	22.0086	17.7002	7.1999	65.3031	150.34	150.011	193.933	137.052	147.347	269.813	60.9232	105.512	37.1385
PTPRK	2.75173	0.0215749	237.994	418.967	273.491	225.124	267.061	545.537	38.6952	31.2754	34.2941	10.7999	528.704	674.718	460.035	421.343	834.442	683.556	894.516	601.335	335	303.86
SMYD2	2.74897	0.000860194	216.358	231.419	126.307	152.29	176.147	213.225	150.482	133.21	265.502	246.597	350.376	305.208	596.712	525.235	338.386	229.329	2089.23	298.975	270.374	253.217
DGKI	2.74551	0.0106866	34.4206	5.48386	34.4473	28.6923	44.6455	24.4762	6.44921	23.167	44.2504	81.8989	23.8608	155.774	44.0033	68.1074	89.751	26.5889	106.953	38.3591	135.846	211.352
CISH	2.72346	0.00041615	70.8081	52.6451	21.921	24.2781	36.5281	105.907	10.7487	49.809	26.5502	43.1994	190.886	94.1888	157.345	101.584	88.5381	98.6005	230.921	89.1285	100.236	62.7978
LOC534967	2.72092	0.0144604	153.418	773.224	14.614	189.81	492.723	323.839	434.247	466.815	219.04	774.889	365.446	639.397	645.382	686.846	821.1	1600.87	3245.05	1157.54	627.795	667.142
FAM71E2	2.71922	0.0266596	12.7848	7.67741	0	4.4142	1.62347	2.82418	5.37434	13.9002	3.31878	17.9998	16.3258	19.9245	22.0017	21.9329	8.48996	4.43148	48.615	11.2821	13.189	22.2831
WNT5B	2.71848	0.00756291	275.365	94.3224	74.114	446.937	1280.11	1981.16	618.049	739.027	1254.5	889.188	1955.33	1759.7	1526.12	1611.49	2836.86	1500.06	4122.55	2000.31	2139.25	1359.94
SPRY3	2.71006	0.0396337	4.91723	7.67741	0	6.62129	5.68215	3.29487	3.2246	0	0	0.899988	15.0699	4.52831	6.00046	9.23491	12.1285	16.6181	3.64613	12.4103	5.27559	4.05147
NEDD4L	2.70981	0.0207275	1057.2	3.29032	1474.97	651.094	922.943	3007.28	1388.73	1196.57	1756.74	1511.08	2445.1	1138.42	3067.57	3493.1	6271.65	3684.78	3392.11	4502.68	3757.54	3397.16
CACNA1A	2.70651	0.00605133	212.424	1549.74	19.8333	343.204	951.354	1039.3	635.247	759.877	920.409	481.493	1263.36	2860.98	2674.2	2419.55	1691.93	1716.09	1778.09	1968.72	1321.53	1016.24
EDNRA	2.7062	0.0256721	616.621	892.773	5.2193	62.9023	191.57	232.053	101.038	68.3426	257.759	213.297	960.709	476.378	638.715	835.759	760.458	664.722	1086.55	588.925	795.295	341.674
COTL1	2.70285	2.08e-05	2387.81	4710.64	657.631	1119	1418.91	2178.85	2473.27	1356.43	2578.69	1646.08	5909.93	6720.91	5621.76	4461.61	4430.55	2928.1	9891.94	6926.07	3789.19	4800.99
CSF1	2.70274	0.000636464	2690.71	8459.4	18662.1	17495.7	21141.7	28344.9	15259.9	12217.1	7270.34	4647.54	41201.2	24186.6	52164.6	41401.2	41170.2	37576.8	30699.2	63820.5	18857.6	17012.8
VEGFC	2.70194	0.000116054	447.468	541.806	833	985.469	2051.26	2923.49	826.573	748.294	881.689	579.592	2789.2	3474.12	3112.9	3136.4	2869.61	1726.06	3285.16	3250.37	4253.44	1349.14
ARSH	2.69758	0.000199932	81.626	52.6451	13.5702	27.5887	38.9633	95.5513	41.9198	24.3253	40.9316	43.1994	189.63	165.736	151.345	141.987	120.072	48.7463	85.0763	122.975	168.819	56.0453
CACNB4	2.68813	0.00936041	12.7848	7.67741	5.2193	4.4142	1.62347	5.17766	1.07487	3.47505	4.42504	5.39993	6.27915	28.9812	16.0012	13.8524	6.06426	25.481	13.3691	14.6667	3.95669	8.10294
DLG2	2.68574	0.0321727	26.553	7.67741	7.30701	1.10355	17.8582	9.41392	4.29947	23.167	7.74382	7.1999	8.7908	8.15095	54.6708	64.6443	43.6626	9.97084	14.5845	67.6925	11.8701	17.5564
BDKRB1	2.67892	0.0441482	278.315	51.5483	251.57	206.364	250.015	17.8865	322.46	432.064	280.99	458.994	16.3258	1163.77	577.377	832.296	302	145.131	1643.19	337.334	1303.07	509.81
OGFRL1	2.67774	5.19e-05	559.581	1542.06	307.938	506.529	498.406	757.821	641.696	427.431	632.781	341.095	1397.74	1357.59	2804.88	2494.58	1328.07	1812.48	1579.99	2329.75	970.708	566.531
EFNB1	2.67527	0.000735146	687.429	833.547	393.535	455.766	267.873	495.643	944.809	84.5595	263.29	284.396	696.985	805.133	1852.14	1651.89	861.124	1165.48	2743.1	1002.98	1026.1	797.464
EPHA10	2.67224	0.0216545	6.88412	2.19354	0	5.51774	8.11736	0.941392	2.14974	1.15835	3.31878	0.899988	8.7908	5.43397	7.33389	13.8524	12.1285	9.97084	3.64613	9.02567	3.95669	8.77819
LOC101906411	2.65745	0.033889	0.983446	2.19354	8.35087	1.10355	6.49388	1.88278	3.2246	1.15835	0	0.899988	5.02332	2.71698	12.0009	6.92618	6.06426	4.43148	3.64613	10.1539	9.23228	9.45343
LOC101904398	2.64389	0.0165954	3.93378	1.09677	8.35087	4.4142	9.74083	5.64835	3.2246	1.15835	2.21252	1.79998	2.51166	3.62265	8.00061	6.92618	21.8313	18.8338	13.3691	10.1539	14.5079	13.5049
SERPINE1	2.63834	0.00513948	15458.8	16055.6	7968.82	54466.8	151466	109329	30798.2	41865.1	64778.2	76918.4	98997	202420	211949	183668	188431	65324.5	137945	120300	122357	170106
MIR2443	2.63341	0.00549664	3.93378	15.3548	12.5263	11.0355	6.49388	8.47253	0	6.9501	1.10626	8.99988	8.7908	10.8679	28.0021	25.396	23.0442	27.6968	9.723	30.4616	18.4646	14.8554
PDE7A	2.63303	2.24e-05	70.8081	40.5806	122.132	99.3194	50.3276	91.315	69.8664	55.6008	32.0815	106.199	165.769	235.472	136.677	162.765	106.731	139.592	204.183	117.334	262.461	413.25
CYP7B1	2.6297	0.00214738	108.179	93.2256	131.526	47.4526	39.775	52.718	104.262	18.5336	32.0815	110.698	50.2332	217.359	417.365	286.282	202.546	70.9037	160.43	186.154	196.516	151.93
ARHGAP44	2.62706	0.0117288	129.815	26.3225	51.1491	52.9703	51.1393	76.2528	21.4974	4.6334	12.1689	11.6998	167.025	256.302	83.3397	84.2685	130.988	119.65	88.7224	78.9746	71.2204	72.9265
LOC101903200	2.62676	2.57e-08	15.7351	23.0322	12.5263	19.8639	26.7873	24.0055	11.8235	16.2169	12.1689	14.3998	50.2332	49.8114	64.0049	70.4162	43.6626	48.7463	35.2459	42.8719	30.3346	34.4375
ULBP21	2.626	0.00570906	72.775	12.0645	100.21	99.3194	130.689	87.5495	20.4225	57.9175	84.0758	141.298	154.467	64.3019	314.024	361.316	190.418	132.944	503.165	197.436	96.2795	106.013
PBX4	2.62442	0.0210008	6.88412	29.6129	9.39473	5.51774	3.24694	17.4158	8.59894	2.3167	2.21252	1.79998	22.6049	18.1132	12.6676	20.7785	40.0241	28.8046	12.1538	48.513	15.8268	11.4792
LRRN2	2.6227	0.0140404	4.91723	17.5484	18.7895	14.3461	4.05868	12.2381	20.4225	23.167	11.0626	22.4997	37.6749	62.4906	36.0027	33.4765	20.6185	3.32361	110.599	50.7694	17.1457	17.5564
JAG1	2.61391	0.0325977	3121.46	1673.67	33.4035	380.724	1032.53	792.182	252.594	281.479	355.11	340.195	1770.72	2484.23	1230.76	1775.41	4448.74	3341.34	1037.93	1672	2425.45	1414.64
LOC104976162	2.6018	0.030674	2.95034	5.48386	1.04386	2.2071	4.87041	4.23627	6.44921	0	6.63756	5.39993	1.25583	12.6793	4.0003	4.61745	27.8956	5.53935	14.5845	11.2821	13.189	8.77819
LOC100847319	2.59619	0.0358745	10.8179	7.67741	79.3333	13.2426	26.7873	28.2418	2.14974	5.79175	12.1689	8.99988	16.3258	23.5472	52.0039	75.0336	87.3253	38.7755	70.4918	91.3849	40.8858	13.5049
GPR63	2.59579	0.00283013	328.471	194.129	115.868	141.254	403.433	501.762	198.851	265.262	46.4629	226.797	541.262	362.265	351.36	347.463	1164.34	557.259	250.367	418.565	931.141	1370.07
GALNT16	2.59394	0.0161575	1041.47	2205.61	293.324	1326.47	3306.2	8947.93	993.178	1161.82	2851.94	1028.69	11222.1	11428.5	4415.67	5190.02	7451.76	5944.83	3527.02	5810.27	3001.81	2084.48
LOC112442221	2.59375	6.32e-05	233.077	507.806	108.561	167.739	271.12	244.762	68.7915	369.513	116.157	254.697	673.124	441.057	866.066	967.356	516.675	429.854	478.858	597.95	520.964	582.736
RGN	2.58871	0.000239454	28.5199	7.67741	10.4386	20.9674	35.7164	24.9469	18.2728	12.7418	13.2751	18.8997	36.419	19.0189	64.0049	86.5772	69.1325	21.0495	48.615	55.2822	55.3937	45.9167
SPRN	2.58736	0.00819543	19.6689	16.4516	2.08772	8.82839	14.6112	5.64835	24.722	9.2668	7.74382	7.1999	56.5123	44.3774	26.6687	17.3154	49.7269	9.97084	14.5845	9.02567	32.9724	37.8137
GCLC	2.58392	0.00103103	403.213	717.289	1123.19	780.209	1580.45	2070.59	670.718	513.149	1904.98	622.792	1928.95	1519.7	3369.59	4185.72	2918.12	1816.91	4554.01	3935.19	1896.57	720.486
ERRFI1	2.58296	5.55e-05	2656.29	2347.09	2616.95	3128.56	4255.12	8999.24	1484.39	2483.5	2814.33	1834.17	12018.3	4959.4	9952.76	12005.4	8807.73	5579.24	8265.77	10963.9	7002.02	4716.59
KHDRBS3	2.57822	0.00282104	15.7351	24.129	11.4824	48.5561	45.4572	32.478	74.1659	12.7418	58.6318	10.7999	169.537	140.377	66.005	49.6376	90.9638	100.816	60.7688	67.6925	40.8858	74.277
TUBA1C	2.57779	0.000309554	190.789	126.129	262.009	300.165	336.87	258.883	322.46	141.319	340.728	240.297	114.28	511.699	754.057	518.309	1647.05	608.221	503.165	597.95	414.134	826.5
INHBA	2.57571	0.0401163	1965.91	1660.51	97.0789	1399.3	3449.06	3895.01	493.364	828.22	664.862	722.69	1637.6	1455.4	10510.1	7221.7	1821.7	1243.03	7112.38	2729.14	4104.41	1257.98
COL7A1	2.56965	0.0213854	66.8743	115.161	82.4649	54.0739	53.5745	47.0696	107.487	38.2255	43.1442	44.0994	172.049	38.9434	576.044	454.819	89.751	87.5218	41.3228	83.4874	75.1771	54.0196
AKAIN1	2.56237	0.0147235	16.7186	108.58	18.7895	16.5532	39.775	32.478	16.123	16.2169	13.2751	11.6998	13.8141	193.812	81.3395	101.584	81.261	63.1486	57.1226	55.2822	46.1614	49.2929
LTB4R	2.55524	0.0154486	17.702	16.4516	38.6228	19.8639	34.0929	2.82418	183.802	9.2668	12.1689	36.8995	17.5816	13.5849	46.0035	42.7114	44.8755	59.825	1731.91	112.821	59.3504	136.399
TTC39A	2.54927	0.0341229	61.9571	20.8387	6.26315	33.1065	83.6088	54.1301	12.8984	34.7505	18.8064	0.899988	23.8608	75.1699	93.3404	71.5705	202.546	130.729	61.9841	44.0001	47.4803	86.4314
CELA1	2.54757	0.0122295	13.7682	8.77418	1.04386	6.62129	12.176	9.88462	4.29947	9.2668	9.95634	2.69996	7.53497	5.43397	32.0024	36.9396	24.257	25.481	9.723	33.8462	15.8268	10.1287
LOC112447385	2.5457	0.0241872	14.7517	4.38709	3.13158	3.31065	12.9878	6.58975	15.0482	13.9002	23.2315	9.89986	21.3491	91.4718	18.6681	32.3222	24.257	4.43148	29.169	12.4103	10.5512	26.3346
SLC18A1	2.54534	0.00417724	7.86757	5.48386	4.17544	6.62129	7.30562	15.533	6.44921	5.79175	3.31878	4.49994	8.7908	15.3962	14.6678	11.5436	36.3855	28.8046	29.169	15.7949	9.23228	8.10294
DPEP3	2.54424	0.0293272	8.85101	16.4516	4.17544	1.10355	4.05868	8.94323	8.59894	10.4251	0	14.3998	20.0933	5.43397	30.0023	32.3222	12.1285	3.32361	31.5998	18.0513	21.1024	22.2831
ZBTB8A	2.53752	0.00446501	5.90068	33.9999	14.614	25.3816	11.3643	41.892	25.7968	18.5336	16.5939	11.6998	32.6516	5.43397	65.3383	65.7987	61.8554	48.7463	80.2148	46.2565	80.4527	39.1642
AKAP12	2.53701	4.22e-05	2103.59	7058.83	4346.63	2314.14	1890.53	8645.28	4533.79	2858.81	5636.4	1988.97	11423	16900.5	8832.67	9524.65	11172.8	8956.03	9417.94	9951.93	12327.7	6472.9
SYPL2	2.52712	0.0241249	0	3.29032	5.2193	7.72484	4.87041	4.70696	4.29947	8.10845	4.42504	3.59995	2.51166	5.43397	12.6676	12.698	6.06426	13.2944	36.4613	12.4103	9.23228	6.07721
LOC112441883	2.52256	0.0183761	0.983446	5.48386	3.13158	4.4142	12.9878	13.6502	1.07487	5.79175	7.74382	0.899988	6.27915	21.7359	9.33404	11.5436	25.4699	13.2944	13.3691	11.2821	18.4646	16.2059
LOC112449548	2.51867	0.028129	13.7682	8.77418	9.39473	3.31065	10.5526	6.11905	20.4225	0	4.42504	4.49994	16.3258	47.0944	10.0008	13.8524	32.747	3.32361	14.5845	22.5642	13.189	30.386
SERTAD4	2.51658	0.0463049	266.514	561.547	70.9824	92.6981	69.8093	96.022	121.46	346.346	185.852	157.498	416.935	1427.32	310.024	355.544	72.7711	70.9037	484.935	107.18	1287.24	419.327
GPAT3	2.51416	0.0403364	377.643	2.19354	112.737	187.603	60.8802	259.354	142.957	82.2428	46.4629	195.297	787.405	638.491	138.01	147.758	633.108	150.67	252.798	282.052	307.303	354.504
SLC26A7	2.51356	0.020688	77.6922	35.0967	21.921	27.5887	25.1638	35.3022	12.8984	16.2169	19.9127	9.89986	25.1166	48	130.677	109.665	20.6185	24.3732	106.953	24.8206	182.008	37.1385
CTSH	2.50171	0.00800374	3801.02	5030.89	509.403	2170.68	5992.23	5989.61	2421.68	3102.06	2205.88	2087.97	5481.69	5668.53	5115.72	6477.13	7187.36	7138.01	30710.1	4686.58	6965.1	3911.02
DNAH5	2.49375	0.0206429	46.222	26.3225	31.3158	12.139	5.68215	21.652	4.29947	3.47505	4.42504	4.49994	22.6049	76.9812	34.0026	45.0202	49.7269	38.7755	30.3844	34.9745	46.1614	21.6078
PXYLP1	2.49163	0.000257463	154.401	179.871	80.3771	216.296	226.474	594.019	174.129	183.019	210.189	160.198	378.005	377.661	580.711	488.296	413.582	453.119	1332.05	459.181	478.76	480.099
TGFB2	2.48149	0.00439756	2210.79	889.482	559.508	1211.7	3147.91	2371.37	1110.34	844.437	934.79	1153.78	836.382	1443.62	5601.09	5079.2	3889.61	1970.9	7768.68	1694.57	3959.33	3580.15
LOC104975979	2.47592	0.011192	7.86757	39.4838	30.2719	33.1065	58.445	111.084	64.4921	79.9261	140.495	62.0992	116.792	49.8114	128.01	141.987	104.305	228.221	343.951	259.488	133.209	50.6434
ELL2	2.47287	3.39e-08	1176.2	687.676	1468.71	1032.92	1241.14	1552.36	1039.4	646.359	653.8	774.889	1950.3	2023.25	3391.59	3855.57	3231.04	1737.14	2538.92	1999.19	2938.5	1750.24
RHBDF2	2.47243	0.000118738	390.428	286.258	1153.46	681.993	520.323	1048.24	420.273	378.78	524.367	482.393	2152.49	1868.38	883.4	958.122	1603.39	950.553	2653.16	1635.9	695.059	1160.75
GPR75	2.47003	0.0244932	43.2716	10.9677	67.8508	132.426	60.0684	40.0092	16.123	40.5422	21.0189	25.1997	21.3491	197.434	92.007	128.134	117.647	24.3732	238.214	46.2565	101.555	162.059
FBXO47	2.46925	0.000354195	36.3875	26.3225	11.4824	14.3461	42.2102	13.6502	18.2728	18.5336	13.2751	13.4998	21.3491	53.434	68.6719	66.9531	58.2169	39.8833	91.1531	32.718	32.9724	47.9424
NABP1	2.46767	0.00234393	255.696	140.387	202.509	316.719	509.77	659.445	190.252	178.386	95.1384	197.097	198.421	207.396	733.389	834.605	1034.56	755.568	624.703	910.464	852.007	633.38
PSD2	2.45926	0.000581881	14.7517	12.0645	3.13158	9.93194	21.9169	8.94323	21.4974	9.2668	5.5313	4.49994	25.1166	36.2265	23.3351	28.8591	46.0884	28.8046	27.9536	19.1795	21.1024	18.9069
LOC518961	2.44985	0.0261711	1.96689	3.29032	15.6579	7.72484	6.49388	3.76557	3.2246	1.15835	1.10626	1.79998	7.53497	9.05661	6.00046	18.4698	14.5542	9.97084	23.0921	6.76925	10.5512	8.10294
TBC1D2	2.44778	0.00252272	148.5	179.871	308.982	350.929	263.814	487.641	166.605	437.856	189.171	217.797	307.678	214.642	974.741	811.517	634.321	429.854	1747.71	761.541	642.303	214.053
STAG3	2.44134	0.0284209	4.91723	1.09677	9.39473	4.4142	1.62347	3.29487	3.2246	2.3167	3.31878	7.1999	0	9.96227	7.33389	17.3154	12.1285	8.86297	13.3691	16.9231	3.95669	9.45343
MSX2	2.44018	0.0212911	76.7088	97.6127	7.30701	93.8016	171.276	58.837	53.7434	32.4338	42.0379	74.699	37.6749	108.679	135.344	144.295	249.847	485.247	71.7071	275.283	121.339	101.287
GLULP	2.42972	0.0171066	32.4537	12.0645	10.4386	17.6568	13.7995	22.1227	12.8984	4.6334	6.63756	7.1999	7.53497	28.0755	28.6688	18.4698	80.0482	34.344	66.8456	16.9231	50.1181	12.8297
CCND2	2.42841	0.0012186	383.544	255.548	526.105	271.473	651.824	1204.51	783.579	203.87	663.756	229.497	882.848	1726.19	761.391	836.913	2065.49	2193.58	1140.02	1282.77	946.968	736.692
TLE6	2.42492	1.99e-05	22.6193	18.6451	17.7456	26.4852	22.7286	28.2418	20.4225	13.9002	18.8064	12.5998	22.6049	92.3774	60.0046	73.8792	54.5783	35.4519	36.4613	36.1027	42.2047	38.489
PTP4A3	2.42262	0.00799513	56.0564	8.77418	33.4035	41.9349	45.4572	49.8938	34.3958	34.7505	15.4876	18.8997	302.655	49.8114	52.0039	69.2618	55.7912	66.4722	47.3996	45.1283	73.8582	63.473
LOC104973848	2.42065	0.0290178	5.90068	5.48386	5.2193	2.2071	3.24694	1.41209	2.14974	3.47505	1.10626	0.899988	3.76749	14.4906	6.66717	6.92618	8.48996	4.43148	14.5845	5.64104	5.27559	3.37623
NEUROG2	2.4195	0.0467653	3.93378	0	2.08772	0	1.62347	13.1795	7.52408	8.10845	6.63756	2.69996	17.5816	3.62265	10.0008	12.698	13.3414	13.2944	10.9384	13.5385	14.5079	6.07721
LOC100850875	2.40725	0.000325069	4.91723	12.0645	8.35087	2.2071	13.7995	12.2381	6.44921	5.79175	7.74382	2.69996	13.8141	12.6793	19.3348	24.2416	20.6185	16.6181	23.0921	19.1795	17.1457	22.2831
LOC101905779	2.40656	9.16e-06	30.4868	75.6773	31.3158	34.21	40.5868	57.4249	60.1926	40.5422	38.7191	58.4992	119.304	77.8869	112.675	100.43	196.482	172.828	43.7535	93.6413	100.236	110.74
NEFH	2.40556	0.0427136	245.861	1472.97	167.017	158.911	236.215	244.762	278.391	150.585	76.332	109.799	557.588	1093.13	636.715	647.598	1354.75	1831.31	219.983	619.386	358.74	234.985
LOC104975474	2.39985	0.0419962	147.517	122.838	3.13158	51.8668	129.066	77.1942	33.3209	39.3839	67.4819	35.9995	18.8374	251.774	198.682	235.49	161.309	233.761	83.8609	338.462	117.382	60.0968
RFLNB	2.39867	0.00745294	1618.75	2213.29	554.289	2319.66	5605.85	3376.3	2741.99	4215.23	9518.26	7554.5	5622.35	2926.19	10298.1	10620.1	11691.9	10499.3	15933.6	8396.13	7443.85	11839.7
GDF1	2.39213	0.00866871	112.113	100.903	26.0965	44.142	43.022	92.2564	23.6471	22.0086	36.5066	27.8996	190.886	45.2831	143.344	85.4229	95.8153	211.603	236.998	124.103	96.2795	39.1642
SMG9	2.39138	5.18e-05	253.729	369.612	340.298	318.926	447.266	299.363	370.829	272.212	435.867	647.991	545.03	836.831	1420.77	1305.58	822.313	580.524	1814.56	758.156	501.181	397.719
HCK	2.38762	0.0327624	562.531	814.902	8.35087	438.109	1209.49	716.4	351.482	254.837	180.32	215.997	919.267	1209.06	520.039	651.061	1714.97	1699.47	1142.45	735.592	1187.01	1571.3
LOC104973054	2.38482	1.07e-05	82.6095	50.4515	46.9737	49.6597	62.5036	68.7216	59.1177	71.8177	48.6755	55.7992	87.908	232.755	167.346	173.154	209.823	80.8746	213.906	81.231	67.2637	108.714
LOC112447087	2.37558	0.028914	9.83446	5.48386	0	5.51774	10.5526	7.06044	3.2246	4.6334	6.63756	5.39993	17.5816	25.3585	10.0008	13.8524	12.1285	4.43148	17.0153	1.12821	25.059	14.1801
LOC785408	2.36922	0.0267085	6.88412	52.6451	70.9824	57.3845	45.4572	59.3077	2.14974	4.6334	42.0379	33.2995	38.9307	53.434	112.009	121.208	129.775	78.6588	85.0763	117.334	76.496	76.9779
SPACA9	2.36903	0.0267788	9.83446	4.38709	1.04386	0	4.87041	6.11905	7.52408	4.6334	4.42504	8.09989	17.5816	1.81132	16.0012	20.7785	8.48996	16.6181	13.3691	12.4103	10.5512	5.40196
C15H11orf1	2.36891	0.0195674	8.85101	5.48386	1.04386	1.10355	2.43521	5.17766	2.14974	2.3167	3.31878	0.899988	5.02332	10.8679	6.66717	10.3893	12.1285	8.86297	9.723	5.64104	5.27559	5.40196
TCF24	2.36627	0.0287499	2.95034	4.38709	1.04386	1.10355	8.11736	1.41209	7.52408	3.47505	2.21252	1.79998	1.25583	10.8679	8.00061	8.08054	10.9157	12.1866	6.07688	7.89746	6.59449	7.4277
LOC100847618	2.36535	0.00475518	36.3875	88.8386	8.35087	46.349	38.9633	34.8315	31.1712	30.1171	28.7628	8.09989	61.5356	76.0755	72.0055	91.1947	110.369	175.044	86.2916	48.513	72.5393	38.489
DOT1L	2.35913	0.0101101	431.733	509.999	2082.5	951.259	636.401	795.476	566.455	829.378	865.096	1533.58	1174.2	897.51	5277.07	4451.22	1337.78	611.545	3666.79	1755.49	1440.24	1095.25
RNASE13	2.3568	0.0380408	8.85101	40.5806	6.26315	18.7603	11.3643	6.58975	4.29947	6.9501	1.10626	13.4998	16.3258	71.5472	24.0018	17.3154	24.257	17.7259	49.8304	13.5385	17.1457	24.9841
LOC509184	2.3532	0.00847592	50.1557	10.9677	13.5702	23.1745	27.599	8.94323	13.9733	3.47505	11.0626	12.5998	28.8841	43.4717	55.3375	65.7987	42.4498	38.7755	57.1226	24.8206	43.5236	13.5049
TMEM232	2.346	0.00534314	106.212	98.7095	28.1842	37.5207	46.2689	51.3059	26.8717	19.6919	42.0379	17.9998	163.258	84.2265	82.0062	96.9665	128.562	124.082	122.753	212.103	72.5393	29.7108
LRRN3	2.34567	0.00534314	7.86757	31.8064	25.0526	35.3136	56.8215	26.359	16.123	24.3253	21.0189	35.0995	52.7448	18.1132	99.3409	84.2685	69.1325	35.4519	115.461	112.821	42.2047	29.0355
SPRED2	2.34564	0.000279612	879.201	862.063	1401.9	1027.4	879.921	1602.25	802.926	772.619	862.883	659.691	4249.73	3130.87	2708.21	1969.34	1523.34	1379.3	4473.8	1227.49	1362.42	852.834
PVR	2.34271	0.013035	745.452	305.999	4342.45	2659.55	4531.92	6320.51	2594.73	2899.35	3284.49	3959.95	2433.8	6912.91	5263.07	5908.03	11958.7	3168.51	13467.6	7650.38	8946.08	8429.76
NHLH1	2.34227	0.00206828	6.88412	15.3548	30.2719	29.7958	56.8215	18.3571	6.44921	19.6919	17.7002	24.2997	32.6516	71.5472	46.6702	48.4833	78.8353	35.4519	76.5686	45.1283	35.6102	59.4216
CNN1	2.32758	0.0181855	1901.98	999.16	477.044	1974.25	5318.49	7908.17	1433.87	1753.74	2955.93	3488.35	12525.6	2041.36	4751.03	5749.88	6460.86	2725.36	8011.75	5811.4	6082.75	11511.6
LOC112444391	2.32482	0.00595809	3.93378	7.67741	9.39473	4.4142	10.5526	3.76557	5.37434	10.4251	6.63756	19.7997	10.0466	10.8679	27.3354	34.6309	23.0442	17.7259	14.5845	21.436	21.1024	9.45343
HIST1H2AC	2.319	0.00801107	43.2716	160.129	456.166	200.846	323.882	199.575	305.262	163.327	201.339	138.598	208.468	1472.61	309.357	415.571	576.104	607.113	404.72	189.539	464.252	435.533
ERI1	2.31526	0.00219459	263.564	289.548	275.579	429.28	679.423	410.447	355.781	433.223	303.115	735.29	320.236	253.585	1221.43	1501.83	1103.69	385.539	1654.13	786.361	1263.5	1178.98
RGMB	2.31159	0.0102449	652.025	648.192	353.868	769.174	1638.08	3015.28	679.317	600.025	678.138	422.094	1014.71	1726.19	3572.27	3530.04	3518.48	1426.94	939.485	2483.19	2583.72	1073.64
CLMP	2.31082	0.000838984	1339.45	2029.03	203.553	551.774	1603.18	1949.15	1267.27	937.105	1291.01	1393.18	3428.41	2597.44	4392.33	3482.71	2286.22	2163.67	4094.6	2414.37	2641.75	1538.21
PROX2	2.30642	0.00571867	9.83446	20.8387	9.39473	3.31065	10.5526	14.5916	5.37434	11.5835	13.2751	1.79998	20.0933	36.2265	12.6676	16.1611	38.8112	17.7259	32.8151	28.2052	15.8268	15.5306
KDM7A	2.30639	0.000677009	232.093	176.58	102.298	114.769	87.6674	144.974	75.2408	78.7678	89.6071	68.3991	349.12	401.208	350.693	439.812	180.715	134.052	342.736	156.821	243.996	101.962
PAPSS2	2.30073	0.00101688	830.028	716.192	246.351	285.819	543.051	617.553	722.311	302.329	487.861	540.893	729.637	681.963	1025.41	711.088	1364.46	1748.22	3204.94	1087.59	763.641	862.963
TTLL11	2.29355	0.00191315	10.8179	17.5484	42.7982	22.071	21.9169	34.8315	20.4225	19.6919	40.9316	44.0994	15.0699	40.7548	86.6732	86.5772	71.5582	48.7463	44.9689	109.436	51.437	76.3027
SYN1	2.29073	0.0205967	39.3378	33.9999	144.053	45.2455	51.1393	73.8993	30.0963	70.6593	73.0132	110.698	167.025	584.152	80.6728	66.9531	124.924	57.6093	148.276	97.0259	143.76	69.5502
GLUL	2.2856	0.0050413	2328.8	1702.19	1345.53	1656.43	1112.08	1855.48	1050.15	704.276	647.162	626.391	955.686	3177.97	2223.5	2538.44	7121.86	2133.76	5841.09	1501.65	2992.58	1295.12
RSBN1	2.28468	0.00578929	123.914	96.516	87.6842	116.976	121.76	104.965	98.8878	74.1344	167.045	98.0987	87.908	122.264	387.363	413.262	147.968	111.895	760.825	145.539	182.008	131.673
CABCOCO1	2.28442	0.0150844	1.96689	5.48386	21.921	17.6568	25.1638	12.2381	18.2728	15.0585	3.31878	12.5998	30.1399	4.52831	36.6694	40.4027	40.0241	31.0204	29.169	36.1027	23.7401	34.4375
KIF17	2.28376	0.0296255	13.7682	7.67741	19.8333	8.82839	17.0464	8.94323	6.44921	8.10845	9.95634	9.89986	1.25583	19.9245	22.6684	25.396	64.2811	18.8338	6.07688	47.3847	18.4646	28.3603
CD40	2.27998	0.0374088	22.6193	19.7419	11.4824	14.3461	16.2347	7.53114	31.1712	12.7418	16.5939	51.2993	12.5583	133.132	46.6702	28.8591	14.5542	11.0787	82.6455	32.718	42.2047	58.0711
TUFT1	2.27872	0.00146395	1399.44	835.74	2599.21	1427.99	1975.76	2011.76	766.381	689.218	650.481	627.291	1687.83	4042.87	2763.54	3355.73	5730.72	2107.17	1418.34	2244.01	3872.28	2368.08
LOC104969384	2.274	0.000144864	192.755	131.613	123.175	70.6271	64.9388	96.022	44.0696	76.4511	58.6318	119.698	267.492	174.793	319.358	322.067	242.57	150.67	184.737	206.462	258.504	99.261
FAM89B	2.27032	0.00534314	176.037	369.612	349.693	272.577	431.843	612.846	485.84	454.073	702.475	466.194	889.127	1047.85	607.379	625.665	513.036	787.696	3460.17	943.182	462.933	476.723
GJC2	2.26993	0.0296022	5.90068	21.9354	39.6666	20.9674	11.3643	21.1813	3.2246	9.2668	4.42504	5.39993	13.8141	43.4717	49.3371	46.1745	52.1526	25.481	13.3691	36.1027	29.0157	16.8811
LOC100140121	2.26699	0.00638094	7.86757	9.87095	4.17544	8.82839	8.92909	13.1795	7.52408	4.6334	7.74382	8.09989	8.7908	20.8302	35.336	26.5504	12.1285	7.75509	29.169	10.1539	25.059	10.1287
LRRC8B	2.26458	0.00920888	59.0068	43.8709	313.158	154.497	105.526	94.6099	156.931	52.1257	89.6071	58.4992	104.234	249.057	444.7	364.779	320.193	186.122	318.428	336.206	120.02	108.714
LOC112448579	2.26285	0.0171066	10.8179	4.38709	2.08772	2.2071	12.9878	8.47253	8.59894	3.47505	12.1689	1.79998	15.0699	14.4906	14.0011	4.61745	19.4056	15.5102	8.50763	14.6667	21.1024	25.6593
HOMER3	2.25673	0.000197445	460.253	638.321	274.535	300.165	256.508	438.218	234.321	166.802	203.552	140.398	641.729	745.359	838.73	804.591	904.787	851.953	814.301	706.258	414.134	306.561
KCNC4	2.25369	0.0494162	47.2054	21.9354	1.04386	12.139	28.4107	8.47253	6.44921	9.2668	5.5313	4.49994	38.9307	22.6415	38.0029	46.1745	31.5341	21.0495	54.6919	18.0513	14.5079	41.1899
SOGA3	2.25255	0.0327418	188.822	114.064	11.4824	94.9052	212.675	409.506	91.3638	49.809	175.895	44.9994	162.002	170.264	349.36	427.114	274.104	159.533	489.796	368.924	522.283	222.831
RNF125	2.25231	0.000332912	195.706	175.484	158.667	244.988	284.919	312.542	283.765	412.372	391.616	316.796	444.563	655.699	1145.42	1015.84	446.329	324.606	802.148	243.693	799.252	376.111
RAMP2	2.24827	0.0252324	436.65	882.902	70.9824	273.68	689.163	383.147	521.311	128.577	121.689	243.897	315.213	677.435	876.066	1210.93	778.651	1388.16	345.167	1764.52	660.767	420.002
IQCD	2.24591	0.00782233	69.8247	57.0322	4.17544	66.2129	122.572	46.1282	27.9466	40.5422	44.2504	34.1995	65.3031	82.4152	78.6726	121.208	129.775	231.545	123.968	122.975	102.874	95.8848
DCBLD1	2.24175	0.00219459	817.244	903.74	1857.03	878.425	1834.52	2983.74	1115.71	561.799	661.544	510.293	1623.79	1769.66	2732.87	2209.45	3986.64	4058.13	2173.09	4406.78	2015.27	2213.45
RASSF3	2.24122	6.33e-08	178.004	155.742	283.93	264.852	400.997	500.35	219.273	268.737	314.178	260.096	673.124	652.076	533.374	588.725	939.96	511.836	746.24	541.54	617.244	591.515
RORA	2.23959	7.64e-05	90.477	73.4837	132.57	141.254	255.697	371.85	166.605	196.919	167.045	126.898	423.214	374.944	278.021	304.752	533.655	407.696	509.242	243.693	394.35	401.771
TNFRSF1B	2.23594	0.00615159	446.484	316.967	546.982	463.49	51.9511	330.899	142.957	301.171	355.11	569.692	679.403	624.906	818.729	843.84	1010.31	1036.97	1579.99	581.027	270.374	437.559
FSTL3	2.23379	3.72e-05	2210.79	2310.9	3552.25	1650.91	2526.93	2703.21	1064.12	2285.42	1512.26	3567.55	3688.37	8462.5	3596.94	4137.24	8756.79	2987.93	4462.86	5538.37	4262.68	6345.28
P3H2	2.23361	0.046547	832.979	275.29	1491.67	836.49	1633.21	251.822	196.701	784.203	579.68	449.094	897.918	1740.68	442.7	817.289	1493.02	447.58	1542.31	1042.46	2259.27	5689.61
LRRC3	2.22749	0.0109226	32.4537	8.77418	19.8333	50.7632	75.4914	86.6081	108.562	48.6507	118.37	97.1987	74.0939	157.585	149.345	161.611	138.265	54.2857	190.814	146.667	135.846	232.96
IRF5	2.22733	0.00695464	203.573	468.322	128.395	83.8697	138.807	289.478	98.8878	159.852	56.4193	214.197	897.918	329.661	453.368	485.987	326.257	209.388	469.135	462.565	172.776	298.458
MMP15	2.22526	0.0158614	59.0068	13.1613	59.5	49.6597	68.9975	24.9469	20.4225	16.2169	25.444	29.6996	43.954	225.51	67.3384	60.0269	130.988	49.8542	47.3996	39.4873	48.7992	102.637
LCN6	2.22071	0.0245509	9.83446	15.3548	7.30701	9.93194	9.74083	15.533	7.52408	4.6334	1.10626	5.39993	17.5816	41.6604	22.6684	32.3222	25.4699	18.8338	6.07688	10.1539	9.23228	10.1287
SLC8B1	2.2184	1.11e-07	531.061	426.644	613.789	507.632	655.071	770.059	461.118	423.956	393.829	485.093	884.104	705.51	1880.81	1740.78	1194.66	814.285	1324.76	1325.64	939.055	885.921
SEC16B	2.21658	0.00985249	42.2882	30.7096	9.39473	8.82839	21.9169	17.4158	19.3476	17.3752	12.1689	29.6996	15.0699	19.9245	63.3381	66.9531	78.8353	42.0991	42.5381	81.231	22.4212	31.7365
SRL	2.20879	0.0374917	169.153	82.2579	13.5702	71.7307	210.24	348.315	45.1445	62.5509	65.2694	53.0993	337.818	460.076	108.675	174.309	264.402	135.16	227.275	137.641	344.232	295.082
LOC112447033	2.20701	0.00882613	11.8014	10.9677	2.08772	4.4142	4.05868	9.88462	6.44921	4.6334	2.21252	4.49994	6.27915	14.4906	15.3345	21.9329	15.7671	12.1866	8.50763	11.2821	21.1024	10.8039
ZNF385B	2.20671	0.0463039	22.6193	7.67741	312.114	4.4142	6.49388	6.58975	3.2246	0	3.31878	8.09989	8.7908	20.8302	8.66732	26.5504	7.27711	7.75509	21.8768	14.6667	27.6968	20.2574
LOC104972958	2.20513	0.00253923	12.7848	23.0322	18.7895	14.3461	19.4817	16.0037	7.52408	11.5835	5.5313	4.49994	18.8374	34.4151	28.6688	55.4094	30.3213	21.0495	20.6614	32.718	39.5669	15.5306
ITPRIP	2.20126	2.41e-05	322.57	387.161	345.517	316.719	389.633	731.462	534.209	479.557	917.09	537.293	1152.85	965.435	1171.42	891.168	840.506	1053.59	2126.91	1154.16	966.752	603.669
SPHK1	2.19729	0.00322815	245.861	281.87	349.693	222.917	228.909	197.222	528.835	255.995	630.568	418.494	156.979	449.208	980.074	879.625	946.024	366.705	1342.99	909.336	486.673	862.288
YOD1	2.19522	0.000539529	67.8578	61.4192	165.974	111.458	174.523	134.148	68.7915	93.8263	79.6507	81.8989	118.048	366.793	243.352	272.43	224.377	101.924	391.351	165.847	258.504	143.827
LOC101906603	2.19432	0.0262022	5.90068	9.87095	2.08772	8.82839	8.92909	10.826	4.29947	2.3167	4.42504	0.899988	17.5816	11.7736	6.66717	17.3154	19.4056	22.1574	9.723	12.4103	10.5512	5.40196
LOC107132382	2.1869	0.0170619	11.8014	3.29032	7.30701	4.4142	5.68215	11.7674	1.07487	2.3167	6.63756	1.79998	12.5583	11.7736	10.6675	11.5436	15.7671	22.1574	7.29225	10.1539	10.5512	14.8554
TINAGL1	2.18495	0.0250278	6153.42	7648.89	5086.73	4847.89	4695.08	20463.5	1854.15	5090.95	1614.03	5503.42	40050.9	6079.7	8015.94	10542.8	18896.2	10236.7	9038.75	12937.2	10603.9	11167.2
SCARA3	2.1845	0.0139276	231.11	849.999	105.43	150.083	187.511	216.991	395.551	237.462	330.772	260.096	380.516	739.02	569.377	398.255	590.659	838.658	1802.4	548.309	312.579	295.757
BOC	2.16897	0.0488639	244.878	61.4192	209.816	326.65	256.508	543.654	535.284	194.603	136.07	57.5992	498.564	33.5095	844.064	633.745	492.418	299.125	776.625	380.206	776.83	833.928
LOC104976575	2.16185	0.0280258	3.93378	4.38709	2.08772	5.51774	3.24694	5.17766	4.29947	1.15835	7.74382	0.899988	11.3025	12.6793	4.0003	9.23491	7.27711	8.86297	3.64613	13.5385	7.91338	6.07721
TRIM66	2.16047	0.0286115	100.311	35.0967	2.08772	5.51774	5.68215	4.70696	10.7487	8.10845	12.1689	2.69996	13.8141	24.4529	25.3353	27.7047	24.257	19.9417	14.5845	20.3077	18.4646	28.3603
PMAIP1	2.16025	0.0346897	1884.28	400.322	28.1842	146.772	274.367	303.599	260.118	191.128	131.645	38.6995	1131.5	770.718	258.686	349.772	382.048	439.825	288.044	168.103	406.22	282.928
CDKL4	2.15389	0.00333936	182.921	80.0644	97.0789	165.532	338.494	309.247	153.706	171.436	115.051	153.898	383.028	840.454	259.353	270.121	264.402	201.632	437.535	165.847	578.996	411.899
SDR42E1	2.15287	0.0200339	58.0233	85.5482	32.3596	64.0058	78.7384	92.7271	21.4974	12.7418	19.9127	10.7999	70.3264	57.0567	118.676	160.456	147.968	98.6005	116.676	120.718	92.3228	47.9424
NAV2	2.14802	0.0171066	318.636	389.354	35.4912	154.497	232.156	237.231	125.76	325.496	266.609	317.696	401.865	116.83	782.726	742.256	401.454	406.589	1125.44	514.463	419.409	251.191
ZNF266	2.14632	0.0482422	42.2882	92.1289	0	19.8639	73.0562	66.8389	38.6952	12.7418	45.3567	19.7997	84.1405	135.849	108.675	100.43	83.6867	91.9533	98.4454	53.0258	60.6693	66.8493
SRPX2	2.14349	0.048206	596.952	708.515	17.7456	108.148	263.002	208.048	197.776	269.895	266.609	441.894	295.12	397.585	565.376	675.303	931.47	363.382	1245.76	1151.9	706.929	266.722
TMEM178A	2.14212	0.0428812	40.3213	4.38709	30.2719	32.0029	30.846	16.9451	6.44921	27.8004	11.0626	8.99988	28.8841	131.321	28.0021	39.2484	32.747	16.6181	36.4613	29.3334	71.2204	33.7623
PTER	2.14208	0.0114216	56.0564	72.387	133.614	114.769	87.6674	68.2509	58.0429	69.501	26.5502	14.3998	123.071	45.2831	159.345	145.45	187.992	216.035	271.029	89.1285	79.1338	185.017
JARID2	2.13616	0.00486456	147.517	98.7095	45.9298	96.0087	128.254	147.328	79.5402	132.052	140.495	89.0988	124.327	132.227	596.045	473.289	204.972	155.102	182.306	223.385	155.63	112.766
TIMP1	2.13459	0.00650948	16694	20714.7	28975.4	22765.1	53614.3	65426.8	21215.7	20781.9	36855.1	24241.2	89378.6	179056	55298.9	47408.5	47110.8	32491.6	87000.2	41329.7	53104.1	32292.2
TGFB1	2.13256	0.00675369	1305.03	824.773	331.947	488.872	1147.79	1306.65	948.034	1207	1987.95	2161.77	1567.27	1924.53	2685.54	2398.77	2282.59	1326.12	6790.3	2431.29	1639.39	1928.5
CERS1	2.1325	0.0180442	120.964	102	53.2368	52.9703	56.0098	139.326	32.246	33.5921	36.5066	26.9996	207.212	40.7548	180.014	124.671	97.0281	214.927	241.86	122.975	121.339	49.2929
PLCG2	2.12273	0.0240366	51.1392	21.9354	97.0789	68.42	57.6332	31.0659	24.722	15.0585	9.95634	10.7999	92.9313	48	51.3372	68.1074	141.904	128.513	78.9994	93.6413	54.0748	66.8493
B4GALNT1	2.12044	0.0460764	34.4206	6.58063	6.26315	20.9674	37.3398	18.8278	19.3476	27.8004	16.5939	39.5995	16.3258	8.15095	49.3371	56.5638	60.6426	21.0495	86.2916	49.6412	30.3346	104.663
AKR1B1	2.11566	6.55e-06	1261.76	752.386	1275.6	1165.35	1539.05	1333.48	899.664	1261.44	1201.4	1307.68	1053.64	1933.59	1853.47	3891.36	3993.92	2285.54	2318.94	2221.44	2235.53	3599.06
APC	2.10158	1.1e-05	2033.77	1761.42	2232.81	2459.81	2949.85	4162.84	1830.5	2488.13	3396.22	2227.47	3266.41	2894.49	7425.23	8185.59	7194.63	4297.43	6366.14	4884.01	5208.32	3966.39
RNASET2	2.09823	2.41e-05	1072.94	2341.61	803.771	924.774	1498.46	1915.73	1675.72	1269.55	1463.58	927.887	2506.63	2788.53	5536.42	3096	2954.51	2323.2	2551.07	2888.21	2801.34	1707.69
LOC101908034	2.09724	0.036569	40.3213	30.7096	11.4824	14.3461	16.2347	12.7088	8.59894	19.6919	5.5313	35.0995	46.4657	32.6038	22.0017	35.7853	18.1928	17.7259	18.2306	47.3847	93.6417	76.3027
PHKA2	2.09684	0.0252324	39.3378	32.9032	60.5438	104.837	21.1051	21.652	41.9198	23.167	28.7628	42.2994	6.27915	80.6039	116.676	110.819	110.369	57.6093	147.06	81.231	88.3661	71.576
CD68	2.09651	0.00482468	16.7186	50.4515	38.6228	30.8994	36.5281	49.8938	7.52408	20.8503	19.9127	44.0994	124.327	81.5095	91.3403	62.3356	69.1325	43.207	38.892	66.5643	51.437	37.1385
MEDAG	2.09077	0.0270283	1559.75	4625.09	283.93	737.171	1748.48	1798.06	781.429	1440.99	1129.49	1174.48	5943.84	4617.06	2664.2	2489.96	2403.87	1999.71	6092.68	2519.29	1781.83	1433.55
AZIN2	2.08913	0.0294614	2.95034	3.29032	13.5702	20.9674	8.11736	15.533	4.29947	10.4251	7.74382	9.89986	11.3025	29.8868	21.335	32.3222	21.8313	14.4023	8.50763	39.4873	13.189	11.4792
TIAM2	2.08824	0.00867394	1014.92	709.612	312.114	470.112	627.472	786.533	241.845	506.199	432.548	565.192	470.936	799.699	1844.81	2061.69	840.506	515.16	2478.15	1461.03	660.767	702.93
ARHGEF9	2.08444	0.0461056	41.3047	42.7741	9.39473	36.4171	47.8924	31.0659	13.9733	28.9587	6.63756	81.8989	8.7908	32.6038	84.6731	105.047	101.88	78.6588	60.7688	92.5131	61.9882	83.7304
LOC112447763	2.07294	0.042849	44.2551	48.258	5.2193	12.139	15.423	17.4158	12.8984	19.6919	11.0626	28.7996	18.8374	70.6416	43.3366	87.7316	78.8353	19.9417	18.2306	25.9488	32.9724	48.6176
BACH1	2.07062	0.0107926	1481.07	897.16	1002.1	1103.55	1336.93	3491.62	826.573	675.318	990.103	1005.29	1489.41	1000.76	4715.02	4280.38	2542.14	1368.22	3853.95	1853.65	3972.52	1457.18
IGIP	2.06656	0.0187874	16.7186	5.48386	1.04386	5.51774	6.49388	7.53114	5.37434	5.79175	4.42504	2.69996	21.3491	19.0189	10.6675	9.23491	12.1285	13.2944	9.723	13.5385	10.5512	8.77819
TRNP1	2.06648	0.00919202	47.2054	126.129	22.9649	18.7603	75.4914	114.85	23.6471	35.9088	44.2504	35.9995	185.863	115.019	82.0062	100.43	133.414	103.032	120.322	106.052	89.685	97.9105
FNDC3A	2.06606	0.00315701	1600.07	1666	3033.45	2573.48	1937.61	2655.2	1065.19	1027.46	1032.14	887.388	2663.61	3525.74	5013.05	4892.19	3277.12	2366.41	7242.42	3195.09	2616.69	1322.13
TBX18	2.06444	0.0102449	1063.11	672.321	326.728	566.121	1346.67	1713.8	611.6	515.466	627.25	359.995	1793.32	2270.49	844.731	1083.95	1300.18	1065.77	2069.78	754.771	3591.36	1343.74
NXPH3	2.06306	0.000707216	154.401	182.064	525.061	356.446	451.325	686.275	383.728	456.39	412.635	443.694	404.377	557.887	1191.42	909.638	1081.86	658.075	1358.79	691.592	807.165	704.281
SDC3	2.05974	0.00580193	330.438	256.645	181.631	200.846	431.032	614.258	377.279	169.119	1049.84	281.696	308.934	1032.45	856.732	661.45	992.112	1023.67	843.47	828.105	825.63	648.235
FAM241A	2.05697	3.3e-05	94.4108	49.3548	133.614	104.837	101.467	107.319	131.134	143.635	63.0568	108.899	228.561	117.736	260.686	342.846	246.209	147.347	261.306	198.565	182.008	151.255
BMP1	2.05272	8.81e-07	4884.78	3896.83	3909.25	2426.7	2866.24	4358.18	2403.4	1961.09	2325.36	3743.95	8836.01	9435.18	6003.12	5891.87	7297.73	5200.34	7525.6	6667.71	5982.52	4449.19
NECTIN1	2.05157	0.000680398	223.242	110.774	188.938	200.846	110.396	596.843	164.455	237.462	223.465	216.897	483.494	378.566	526.707	462.9	681.622	310.204	458.196	471.591	518.327	384.89
TNIP1	2.05092	0.00126153	967.711	1060.58	1260.98	857.457	903.462	1109.9	1054.45	1422.45	893.858	943.187	2669.89	5632.31	1460.11	1327.52	1189.81	1199.82	2664.1	1313.23	1274.05	2747.57
RAB15	2.05064	0.00409554	167.186	176.58	292.281	99.3194	175.335	78.6063	102.112	135.527	142.708	111.598	311.446	602.265	208.683	172	335.96	146.239	459.412	223.385	133.209	440.935
NUPR2	2.05044	0.00597518	12.7848	51.5483	16.7017	20.9674	25.1638	36.7143	26.8717	13.9002	16.5939	16.1998	64.0473	93.2831	38.0029	50.792	50.9398	59.825	29.169	21.436	29.0157	51.9939
HIF1A	2.04665	2.27e-06	2404.53	2887.8	1147.2	2041.57	2309.39	2565.76	1893.92	1628.64	2274.47	1597.48	2271.79	4747.48	3945.63	4204.19	4577.3	3040	7139.11	3437.65	4452.6	4657.16
TSKU	2.04375	0.00097939	531.061	881.805	1017.76	573.845	640.459	1048.24	795.402	932.471	838.545	1025.99	803.731	1111.25	3538.94	3016.35	1716.18	966.063	2117.18	1409.13	1252.95	1001.39
RALGPS2	2.04313	0.00392845	324.537	529.741	326.728	416.038	194.817	272.533	375.129	111.202	204.658	70.199	529.96	513.51	502.705	634.9	870.827	599.358	333.013	786.361	655.492	346.401
CGREF1	2.03796	0.0496556	218.325	144.774	7.30701	81.6626	165.594	168.039	23.6471	47.4923	79.6507	86.3988	207.212	443.774	151.345	195.087	243.783	122.974	219.983	154.565	189.921	159.358
ADGRE5	2.03723	0.00465507	2596.3	1599.09	2217.16	2008.46	2119.44	5463.84	1153.33	1446.78	2649.49	1317.58	10085.6	4412.38	2281.51	2319.12	4539.7	5893.87	5113.08	4468.83	4031.87	2848.18
DOK5	2.0314	0.000122043	306.835	257.741	87.6842	152.29	217.545	275.828	239.696	318.546	341.834	350.095	266.236	495.397	667.384	578.336	571.253	536.209	696.41	599.079	416.771	349.777
MLLT11	2.03134	0.0386637	297.001	280.774	405.017	614.677	1143.74	1878.55	610.525	1532.5	1339.68	2779.16	3232.5	1604.83	1124.09	1666.9	3092.77	1670.67	4296.35	2504.62	1367.7	1549.01
HSPB6	2.02646	0.0401163	3797.08	5796.44	207.728	1877.14	4979.19	6927.23	2550.66	2526.36	5135.26	1911.57	6907.06	9501.29	6243.81	5738.34	7234.66	8098.53	15077.9	4243.19	5374.51	3946.81
LCMT2	2.02456	0.00297911	70.8081	75.6773	217.123	121.39	87.6674	81.9011	73.091	94.9847	71.9069	83.6989	116.792	80.6039	350.693	294.363	143.116	105.248	228.491	269.642	218.937	170.162
AMH	2.01898	0.0406016	1.96689	13.1613	7.30701	6.62129	4.87041	18.8278	2.14974	13.9002	6.63756	7.1999	15.0699	7.24529	18.6681	33.4765	16.9799	13.2944	25.5229	11.2821	15.8268	13.5049
STYXL1	2.01363	0.0264392	45.2385	40.5806	7.30701	40.8313	90.9144	110.143	48.3691	106.568	116.157	103.499	75.3497	143.094	98.6742	99.2752	196.482	88.6297	221.198	90.2567	218.937	199.873
BACE2	2.01267	0.00223005	465.17	596.644	784.982	574.949	850.699	549.302	551.407	379.939	573.043	192.597	833.87	2866.42	1284.76	960.43	981.197	746.705	779.056	984.926	983.897	684.698
LOC101907581	2.01133	0.0159021	5.90068	3.29032	10.4386	3.31065	5.68215	13.1795	7.52408	4.6334	6.63756	6.29991	5.02332	13.5849	10.6675	13.8524	14.5542	26.5889	17.0153	14.6667	9.23228	14.1801
PDE3A	2.01019	0.00404517	132.765	170	42.7982	101.526	243.521	299.363	196.701	334.763	393.829	291.596	389.307	379.472	385.363	386.712	392.964	477.492	562.719	324.924	643.622	496.305
C16H1orf116	2.00025	0.0461056	29.5034	36.1935	74.114	15.4497	42.2102	20.2399	13.9733	9.2668	16.5939	22.4997	61.5356	69.7359	98.0074	87.7316	67.9197	29.9125	70.4918	19.1795	39.5669	16.2059
MYH6	0.49936	0.043755	22.6193	57.0322	67.8508	27.5887	22.7286	13.1795	42.9947	30.1171	9.95634	15.2998	6.27915	34.4151	15.3345	19.6242	16.9799	13.2944	4.8615	16.9231	14.5079	10.8039
LOC112446107	0.49707	0.0045646	15.7351	14.258	21.921	13.2426	12.9878	12.7088	29.0214	15.0585	13.2751	8.09989	6.27915	7.24529	10.6675	4.61745	6.06426	5.53935	10.9384	7.89746	10.5512	6.75245
MAP4K2	0.496605	0.00155584	161.285	155.742	388.316	276.991	92.5379	112.496	201	217.77	178.108	340.195	108.001	86.0378	109.342	120.054	137.052	119.65	35.2459	118.462	123.976	96.56
LOC112446759	0.496249	0.00068469	134.732	146.967	187.895	114.769	62.5036	56.9542	103.187	174.911	86.2883	119.698	52.7448	32.6038	80.6728	79.6511	37.5984	75.3352	34.0305	62.0515	68.5826	63.473
MSMO1	0.495043	0.0252324	1305.03	1700	806.903	5409.6	962.718	820.894	1569.31	3183.14	938.109	1029.59	1339.97	460.076	906.069	653.37	508.185	1069.1	1361.22	548.309	1394.07	534.794
HOXD4	0.494975	0.000936281	169.153	330.128	175.368	249.402	232.156	126.147	224.647	344.03	233.421	280.796	72.8381	53.434	113.342	115.436	89.751	199.417	69.2764	173.744	87.0472	193.12
GINS2	0.494877	0.0209989	102.278	114.064	225.474	249.402	65.7506	35.7729	97.813	114.677	129.432	255.597	37.6749	19.0189	84.0064	94.6578	66.7068	94.169	59.5534	124.103	52.7559	54.6948
ZNF395	0.493407	0.0404937	332.405	201.806	59.5	185.396	27.599	81.4304	104.262	45.1756	98.4572	35.0995	55.2565	63.3963	68.6719	43.8658	47.3012	106.356	51.0458	31.5898	54.0748	55.3701
POLE	0.492958	0.010034	126.865	157.935	486.438	352.032	103.902	87.0788	197.776	152.902	174.789	273.596	48.9773	43.4717	105.341	102.738	128.562	130.729	108.168	195.18	88.3661	89.8076
TRAPPC9	0.492584	0.00679387	210.457	167.806	1073.09	822.144	284.919	292.773	259.043	627.825	423.698	343.795	170.793	343.246	293.356	185.852	175.863	151.778	264.952	206.462	182.008	242.413
CENPE	0.491962	0.0133785	636.29	659.16	1272.46	1135.55	671.305	519.178	585.803	483.032	736.769	1052.09	226.049	88.7548	229.351	340.537	502.12	590.495	245.506	1045.85	267.736	278.201
CCDC78	0.490243	0.000455667	80.6426	87.7418	66.807	72.8342	40.5868	47.0696	41.9198	61.3925	51.9942	44.0994	43.954	11.7736	24.0018	20.7785	21.8313	46.5306	23.0921	21.436	42.2047	36.4632
LOC112448863	0.489532	0.0330609	13.7682	19.7419	7.30701	4.4142	10.5526	6.58975	5.37434	10.4251	7.74382	8.99988	6.27915	3.62265	7.33389	5.77182	2.4257	5.53935	6.07688	1.12821	5.27559	2.70098
LOC101903928	0.489017	0.0018351	27.5365	24.129	62.6315	46.349	24.3521	23.5348	33.3209	50.9674	21.0189	34.1995	20.0933	11.7736	24.0018	18.4698	8.48996	16.6181	10.9384	22.5642	25.059	11.4792
ATF5	0.485116	0.0115151	7429.93	2265.93	1430.09	1664.15	2166.52	2616.13	2602.26	1215.11	2516.74	721.79	869.034	2162.72	1415.44	760.725	1406.91	1230.84	508.027	1447.49	1139.53	1006.12
MRGPRF	0.484847	0.000235968	708.081	1171.35	1802.74	1280.12	1038.21	1044.95	1109.26	1936.76	1345.21	1098.89	713.311	275.321	713.387	773.423	936.321	320.175	288.044	751.387	582.952	722.512
TCIM	0.484573	0.0203892	1645.31	1792.13	362.219	1078.17	1194.06	1921.38	963.082	2749.92	1341.89	2423.67	1186.76	1641.06	566.043	607.195	203.759	425.422	980.808	311.385	1069.63	505.759
NR2F2	0.48368	0.00989502	2214.72	741.418	1052.21	1572.56	1656.75	2539.88	1935.84	1713.2	2080.88	865.788	1770.72	178.415	501.371	434.041	443.904	853.06	663.595	708.515	1303.07	1064.86
HMGB2	0.483266	0.0011764	719.882	1111.03	326.728	702.961	338.494	254.176	520.236	379.939	465.736	780.289	492.285	162.113	214.016	252.806	209.823	329.038	263.736	331.693	288.838	163.409
CD200	0.48313	0.00524974	1087.69	507.806	1579.36	1372.81	1712.76	1726.98	1931.54	1379.59	1248.97	1843.17	174.56	1075.02	389.363	604.886	357.791	515.16	796.071	588.925	1415.18	1035.83
NDC80	0.482771	0.0225343	154.401	209.484	274.535	289.13	133.125	83.3132	183.802	118.152	195.808	296.096	41.4424	26.2642	74.0056	116.591	110.369	192.769	38.892	227.898	50.1181	57.3958
NT5M	0.482539	0.000164146	117.03	66.9031	127.351	129.115	136.372	85.196	171.979	123.943	103.988	107.099	69.0706	42.5661	78.0059	70.4162	69.1325	17.7259	32.8151	41.7437	58.0315	81.7046
PRRT2	0.481988	0.0496198	79.6591	193.032	68.8947	78.352	39.775	34.3608	44.0696	101.935	47.5692	47.6993	90.4197	11.7736	44.0033	34.6309	14.5542	65.3644	9.723	44.0001	13.189	26.3346
ADAM33	0.480222	0.00522443	5115.89	4869.67	817.342	1777.82	3429.58	4141.18	2347.51	5027.24	1718.02	3145.46	1480.62	1223.55	920.07	1197.07	1761.06	1358.25	725.579	1542.26	3007.09	2339.72
TNFAIP8	0.479614	0.0078011	119.98	61.4192	206.684	244.988	45.4572	35.3022	120.385	189.969	137.176	147.598	41.4424	91.4718	50.0038	63.49	36.3855	57.6093	72.9225	54.154	54.0748	103.312
KIFC1	0.479563	0.00855719	306.835	567.031	919.64	733.86	400.186	251.822	509.487	413.531	474.586	890.988	125.583	71.5472	218.683	258.577	280.169	461.982	218.768	602.463	179.37	205.274
RHOBTB1	0.479257	0.00890698	441.567	295.032	92.9035	495.493	189.134	222.639	306.337	710.068	673.713	484.193	185.863	360.453	127.343	140.832	152.819	107.463	196.891	90.2567	278.287	232.96
LOC100297170	0.479012	0.0425872	8.85101	12.0645	4.17544	6.62129	9.74083	14.1209	5.37434	5.79175	6.63756	5.39993	3.76749	3.62265	5.33374	8.08054	1.21285	4.43148	2.43075	2.25642	6.59449	1.35049
JUN	0.478797	3.9e-05	6729.72	3947.28	3667.08	3563.36	3815.16	5354.64	5065.85	4318.33	3960.41	3738.55	2903.48	3439.7	1383.44	1344.83	2012.12	1277.37	3192.79	1476.82	2896.3	1220.84
FDPS	0.477931	0.0064128	865.432	919.095	960.35	3025.93	627.472	461.753	1112.49	2378.09	879.477	1091.69	645.496	313.359	700.72	552.94	264.402	732.303	783.917	544.925	950.925	399.745
TRAF4	0.477643	0.000209464	409.114	415.677	1174.34	1015.26	294.66	235.348	626.648	537.474	516.624	563.392	231.073	308.83	311.357	258.577	214.675	324.606	280.752	279.796	243.996	307.912
DHCR7	0.4776	0.00327945	589.084	675.612	871.622	3016	601.496	530.945	811.525	1613.58	669.287	580.492	553.821	529.812	446.034	280.51	392.964	529.562	512.888	419.693	625.157	465.244
ARHGAP33	0.476227	0.00166728	54.0895	85.5482	17.7456	56.281	34.9046	31.5366	40.845	54.4424	47.5692	58.4992	21.3491	6.33963	33.3359	23.0873	24.257	18.8338	24.3075	34.9745	22.4212	19.5821
IL6ST	0.474633	0.0188572	4721.52	4035.03	27848.1	19096.9	6011.71	4242.38	12491	9781.1	16227.7	10447.1	3609.25	12608.6	6823.18	4897.96	3138.86	3251.6	3602.37	3334.98	4745.39	8520.92
KIF4A	0.473805	0.0240023	215.375	253.354	355.956	328.858	167.218	116.262	232.171	139.002	180.32	386.995	47.7215	17.2076	89.3401	93.5034	164.948	165.073	74.1379	314.77	50.1181	108.714
KLF2	0.473548	0.00189357	2111.46	1920.45	1104.4	1142.17	1745.23	1518.94	1899.29	2763.82	2329.78	2864.66	822.568	1094.04	710.054	496.376	531.229	406.589	2311.64	558.463	1219.98	1036.5
TTLL3	0.47127	2.06e-05	347.156	475.999	437.377	378.517	256.508	198.634	440.696	546.741	274.353	501.293	194.653	96.0001	177.347	263.195	126.137	191.662	108.168	201.949	263.779	194.471
LOC112443329	0.470752	0.000608635	42.2882	14.258	37.5789	52.9703	25.1638	27.7711	39.7701	20.8503	17.7002	23.3997	11.3025	8.15095	14.0011	16.1611	13.3414	19.9417	12.1538	18.0513	13.189	15.5306
LOC107131531	0.469317	0.0481913	5.90068	5.48386	6.26315	12.139	4.05868	6.58975	3.2246	6.9501	14.3814	4.49994	6.27915	3.62265	1.33343	2.30873	1.21285	3.32361	4.8615	3.38462	5.27559	2.02574
NUSAP1	0.46842	0.0148143	146.533	322.451	255.745	429.28	126.631	90.8444	183.802	107.726	154.876	270.896	57.7681	20.8302	98.6742	117.745	112.795	185.014	85.0763	192.924	47.4803	60.0968
ARHGAP18	0.467136	0.0195812	411.08	651.483	1778.74	2052.6	254.073	1121.2	495.514	798.103	357.322	344.695	763.544	133.132	362.027	362.47	343.237	455.335	238.214	508.822	366.653	328.169
ERCC6L	0.466616	0.0277769	70.8081	110.774	247.395	193.121	97.4083	44.2454	133.284	74.1344	98.4572	210.597	25.1166	10.8679	45.3368	41.5571	75.1968	110.787	38.892	154.565	50.1181	45.2414
FRAT2	0.465932	0.00400465	44.2551	63.6128	25.0526	43.0384	18.6699	19.2985	47.2942	40.5422	36.5066	44.9994	20.0933	20.8302	7.33389	11.5436	25.4699	8.86297	26.7383	7.89746	18.4646	30.386
STEAP1	0.464883	0.00508988	641.207	273.096	1311.09	659.922	490.288	290.89	981.354	889.612	675.925	961.187	86.6522	259.019	500.038	517.155	237.719	221.574	229.706	390.36	299.39	590.164
PPIL6	0.464873	0.0271987	19.6689	25.2258	20.8772	25.3816	7.30562	9.88462	6.44921	8.10845	8.85008	17.0998	2.51166	13.5849	5.33374	9.23491	7.27711	3.32361	1.21538	7.89746	10.5512	7.4277
LOC112443558	0.464631	3.87e-05	17.702	17.5484	20.8772	19.8639	22.7286	24.9469	21.4974	18.5336	15.4876	21.5997	7.53497	9.05661	6.66717	12.698	7.27711	7.75509	10.9384	10.1539	15.8268	8.77819
EFNA1	0.464487	0.0169383	118.997	120.645	121.088	203.053	22.7286	20.7106	78.4654	77.6094	68.5881	85.4988	26.3724	36.2265	64.0049	61.1813	35.1727	29.9125	21.8768	45.1283	22.4212	80.3542
PARPBP	0.464392	0.0145223	101.295	123.935	259.921	370.792	130.689	66.8389	141.883	125.102	117.264	227.697	30.1399	19.9245	76.6725	88.886	84.8996	111.895	32.8151	169.231	98.9173	60.0968
CCDC17	0.460968	0.00185984	81.626	83.3547	33.4035	51.8668	32.4694	27.7711	141.883	57.9175	65.2694	47.6993	32.6516	28.0755	36.0027	24.2416	25.4699	19.9417	13.3691	32.718	43.5236	29.7108
ST3GAL4	0.460799	0.000169291	1142.76	1119.8	369.526	1020.78	1699.77	979.989	585.803	1066.84	1372.87	2231.07	365.446	556.982	564.043	721.477	542.145	346.764	777.84	469.335	520.964	476.048
ID4	0.460127	0.01241	3229.64	2955.8	695.21	1629.94	896.156	1969.39	1010.38	1445.62	898.283	914.388	1583.6	721.812	632.048	734.175	534.867	536.209	166.506	533.643	1386.16	371.385
FLT3LG	0.46008	0.0214888	98.3446	103.097	35.4912	48.5561	25.9755	12.7088	32.246	47.4923	27.6565	33.2995	26.3724	26.2642	36.0027	36.9396	15.7671	17.7259	19.446	16.9231	3.95669	12.8297
CCNB2	0.458703	0.00847406	192.755	214.967	312.114	418.245	152.606	101.67	145.107	105.41	169.258	364.495	84.1405	28.0755	77.3392	103.893	101.88	162.857	48.615	240.308	68.5826	83.0551
ACP4	0.458353	0.000675695	71.7916	69.0967	31.3158	36.4171	42.2102	23.0641	59.1177	91.5096	69.6944	70.199	46.4657	24.4529	20.0015	18.4698	18.1928	16.6181	25.5229	23.6924	23.7401	39.8395
KIF2C	0.458087	0.0399657	118.014	221.548	464.517	407.21	168.029	73.8993	211.749	119.31	222.358	457.194	54.0006	10.8679	104.675	137.369	127.349	183.907	68.061	296.719	61.9882	83.7304
IFI35	0.457693	0.00315459	224.226	314.774	325.684	180.982	56.8215	60.2491	163.38	184.178	89.6071	164.698	97.9547	73.3586	103.341	114.282	37.5984	56.5014	53.4765	71.0771	101.555	96.56
PRR19	0.457631	0.0198104	97.3611	81.1612	20.8772	37.5207	8.11736	15.533	37.6204	54.4424	32.0815	25.1997	31.3957	24.4529	13.3343	15.0067	12.1285	25.481	10.9384	14.6667	18.4646	20.9326
ZBED5	0.457333	1.59e-08	433.7	428.838	328.816	337.686	195.628	167.097	211.749	403.106	253.334	314.096	139.397	135.849	153.345	160.456	155.245	113.003	139.768	153.436	133.209	120.194
KCNT2	0.45536	0.0447553	589.084	127.226	116.912	272.577	383.951	526.238	767.456	376.464	486.755	238.497	7.53497	111.396	110.008	87.7316	225.59	155.102	132.476	280.924	251.909	405.822
LOC112443151	0.455145	0.0093749	30.4868	65.8063	122.132	79.4555	34.9046	103.553	18.2728	53.2841	36.5066	48.5993	25.1166	24.4529	29.3356	21.9329	19.4056	22.1574	7.29225	59.795	26.3779	33.7623
SMKR1	0.45511	0.00924396	32.4537	10.9677	98.1228	77.2484	116.078	37.6557	62.3423	78.7678	56.4193	80.9989	10.0466	29.8868	28.6688	43.8658	53.3655	12.1866	31.5998	23.6924	29.0157	33.7623
LOC616051	0.454813	0.0032856	20.6524	14.258	21.921	13.2426	13.7995	22.5934	15.0482	13.9002	7.74382	10.7999	2.51166	6.33963	7.33389	3.46309	4.85141	6.64722	9.723	6.76925	6.59449	14.1801
LMNB1	0.45335	0.00996093	503.524	716.192	653.456	811.108	286.543	132.736	624.498	315.071	442.504	736.19	125.583	40.7548	301.356	309.369	208.61	322.39	187.168	505.437	233.445	133.023
PHF19	0.453111	0.000433367	330.438	469.419	545.938	569.431	327.129	228.288	426.723	388.047	475.692	764.09	130.606	76.0755	175.347	222.792	198.908	343.44	138.553	392.616	125.295	245.789
HMMR	0.452918	0.00232868	511.392	848.902	685.815	826.558	494.347	278.181	447.145	330.13	537.643	705.59	209.723	70.6416	180.68	165.074	269.253	515.16	201.752	556.207	180.689	217.429
RPGRIP1L	0.452672	6.73e-06	424.849	469.419	164.93	232.849	194.817	165.685	188.102	203.87	268.821	223.197	91.6755	143.094	77.3392	83.1142	149.181	132.944	91.1531	138.77	117.382	122.895
LOC101908339	0.450855	0.0319715	8.85101	24.129	33.4035	12.139	8.92909	7.06044	12.8984	9.2668	7.74382	15.2998	7.53497	2.71698	6.66717	9.23491	0	5.53935	7.29225	12.4103	2.63779	8.10294
NFIA	0.450347	0.000221139	479.922	506.709	289.149	327.754	128.254	175.099	465.418	382.255	398.254	359.995	251.166	164.83	117.342	84.2685	138.265	150.67	83.8609	197.436	138.484	253.217
NBEAL2	0.449361	3.04e-05	165.219	195.225	252.614	184.293	59.2567	83.7839	93.5135	189.969	109.52	154.798	85.3964	80.6039	61.338	64.6443	40.0241	60.9329	61.9841	66.5643	65.9449	79.0037
VAMP5	0.449097	7.93e-05	134.732	142.58	69.9386	166.636	136.372	94.6099	216.048	238.62	175.895	162.898	95.443	59.7736	66.005	72.7249	25.4699	44.3148	60.7688	59.795	94.9606	109.39
LOC101905593	0.448447	0.00385573	34.4206	47.1612	114.824	142.358	58.445	27.7711	62.3423	88.0346	45.3567	32.3996	51.489	40.7548	18.0014	24.2416	38.8112	33.2361	14.5845	25.9488	19.7835	25.6593
RARG	0.446564	3.91e-05	859.532	1043.03	395.623	800.073	612.049	444.337	429.947	1001.97	1045.42	720.89	435.773	407.548	223.35	218.175	266.827	202.74	525.042	220.001	309.941	472.672
OIP5	0.44635	0.0428812	48.1889	78.9676	151.36	147.876	51.9511	32.0073	70.9413	52.1257	78.5445	189.897	25.1166	3.62265	22.6684	36.9396	38.8112	87.5218	20.6614	115.077	27.6968	24.9841
HOGA1	0.445826	0.0356703	276.348	41.6773	127.351	135.737	113.643	157.683	161.23	157.536	125.007	135.898	71.5823	163.019	44.0033	53.1007	12.1285	13.2944	13.3691	37.2309	83.0905	145.853
LOC112449282	0.44504	0.0344877	496.64	122.838	1983.33	2522.71	353.105	682.039	519.161	326.655	326.347	383.395	378.005	155.774	418.698	435.195	389.325	312.42	161.645	482.873	234.764	464.569
LOC112443619	0.444874	0.00965532	21.6358	20.8387	10.4386	9.93194	10.5526	17.4158	10.7487	13.9002	13.2751	4.49994	10.0466	12.6793	4.0003	4.61745	3.63855	6.64722	7.29225	2.25642	2.63779	5.40196
NEK6	0.442788	0.00280369	1011.97	712.902	463.473	730.549	901.838	512.117	1193.1	1575.36	2462.54	1493.98	114.28	741.737	721.388	423.651	425.711	644.781	393.782	298.975	491.949	636.756
CIT	0.442577	0.00450624	551.713	587.87	921.728	786.83	329.565	263.59	396.626	449.44	693.625	776.689	158.234	48	168.679	211.248	312.916	364.489	207.829	666.771	175.413	234.985
CCNA2	0.44244	0.0301059	161.285	332.322	631.535	591.502	281.672	78.1356	341.808	259.47	331.878	814.489	48.9773	24.4529	148.678	188.161	187.992	293.586	109.384	402.77	92.3228	195.146
NFIX	0.440819	0.00239877	3914.11	4467.15	1805.88	2006.25	2180.32	2650.49	4439.2	3568.87	5704.98	2709.86	195.909	2453.44	2184.17	1280.19	768.948	1985.3	1296.81	1429.44	1353.19	1793.45
LOC618220	0.440545	0.0479454	12.7848	14.258	3.13158	12.139	6.49388	8.47253	6.44921	11.5835	2.21252	6.29991	1.25583	2.71698	3.33359	3.46309	1.21285	5.53935	7.29225	0	9.23228	3.37623
SEMA3B	0.440022	0.0240366	763.154	760.063	181.631	302.372	210.24	147.799	188.102	194.603	99.5634	81.8989	205.956	105.962	171.346	162.765	103.092	45.4227	43.7535	107.18	234.764	108.714
ZNF385A	0.43818	0.00326297	854.615	1279.93	1698.36	1663.05	655.882	653.797	1868.12	1649.49	891.646	1309.48	148.188	241.812	928.737	1078.18	369.92	332.361	333.013	467.078	577.677	1007.47
KIF20B	0.436868	0.0152751	319.62	503.418	512.535	640.058	227.286	141.68	322.46	210.82	274.353	503.093	67.8148	12.6793	130.01	169.691	184.353	268.105	136.122	391.488	117.382	119.518
LOC112446709	0.436766	0.0316692	20.6524	30.7096	13.5702	12.139	3.24694	8.00183	17.1979	12.7418	13.2751	13.4998	7.53497	8.15095	4.66702	16.1611	0	9.97084	2.43075	5.64104	5.27559	3.37623
GDPD5	0.436669	0.0283111	1283.4	1441.16	1354.93	983.262	102.279	88.4909	688.99	751.769	252.227	268.196	604.054	223.698	390.696	277.047	334.747	371.137	190.814	286.565	187.283	283.603
PLD1	0.436128	0.0183606	916.572	50.4515	283.93	310.097	222.416	290.89	165.53	505.04	365.066	327.596	64.0473	374.944	122.009	108.51	94.6024	65.3644	98.4454	113.949	164.862	290.355
KIF23	0.435617	0.00428067	448.451	425.548	637.798	754.827	271.931	149.211	355.781	211.978	351.791	560.692	114.28	29.8868	188.681	213.557	204.972	278.076	145.845	361.027	109.468	169.486
ZFP36	0.435592	0.00489373	1849.86	3573.28	735.921	901.599	797.936	892.44	1012.53	2115.15	996.741	1580.38	1449.23	1171.93	432.7	406.336	377.197	337.901	573.657	264.001	747.815	536.145
THBS3	0.433839	0.000191242	2676.94	2188.06	752.622	1135.55	1124.25	851.489	1164.08	1186.15	1099.62	1016.09	262.468	470.038	911.403	726.094	208.61	689.096	636.857	521.232	689.783	606.37
LOC112445980	0.433635	0.00464943	29.5034	8.77418	25.0526	37.5207	34.0929	38.5971	25.7968	40.5422	35.4003	33.2995	2.51166	16.3019	10.0008	10.3893	6.06426	5.53935	18.2306	13.5385	34.2913	17.5564
KIF20A	0.43351	0.0290178	491.723	970.643	1103.36	1296.67	422.102	203.811	524.536	331.288	662.65	906.288	168.281	50.717	241.352	319.759	254.699	788.804	159.214	736.72	71.2204	205.95
SPNS2	0.433189	0.048206	59.0068	27.4193	488.526	558.396	260.567	74.8407	255.819	162.169	92.9259	80.0989	26.3724	41.6604	146.011	113.128	118.859	75.3352	97.23	92.5131	30.3346	149.229
GNG3	0.432579	0.0252705	23.6027	69.0967	35.4912	45.2455	7.30562	10.3553	15.0482	22.0086	13.2751	16.1998	11.3025	5.43397	17.3346	17.3154	3.63855	16.6181	15.7999	11.2821	6.59449	5.40196
KIF15	0.432308	0.0105561	88.5101	161.226	184.763	242.781	91.7261	45.6575	95.6632	56.7591	79.6507	206.097	22.6049	21.7359	35.336	41.5571	76.4096	97.4926	32.8151	138.77	39.5669	35.788
NEIL2	0.431892	0.000199932	87.5267	81.1612	125.263	125.805	69.8093	36.2436	89.214	115.835	129.432	78.2989	16.3258	34.4151	62.6714	49.6376	23.0442	26.5889	30.3844	36.1027	73.8582	49.2929
LOC613519	0.431828	0.0126946	17.702	9.87095	10.4386	5.51774	12.176	9.41392	5.37434	4.6334	8.85008	7.1999	5.02332	5.43397	2.66687	3.46309	0	2.21574	4.8615	3.38462	5.27559	6.75245
IRF2	0.431464	0.000734363	339.289	380.58	245.307	267.059	72.2445	103.553	234.321	155.219	126.114	134.098	136.885	66.1133	84.0064	79.6511	57.004	111.895	60.7688	46.2565	110.787	133.023
SQLE	0.430318	0.0207892	724.8	1107.74	1196.26	5730.73	825.535	976.694	2123.94	4277.78	1794.35	1147.48	1102.62	253.585	1032.08	570.255	272.892	1256.33	1606.73	614.874	1398.03	458.491
C26H10orf82	0.429864	0.0390215	1.96689	3.29032	4.17544	7.72484	8.11736	16.4744	5.37434	8.10845	12.1689	7.1999	6.27915	2.71698	1.33343	2.30873	3.63855	3.32361	4.8615	3.38462	5.27559	1.35049
CBX2	0.429779	0.00248386	97.3611	47.1612	70.9824	101.526	47.0807	18.3571	118.235	55.6008	79.6507	100.799	11.3025	19.0189	48.0036	32.3222	21.8313	25.481	25.5229	62.0515	23.7401	44.5662
DNALI1	0.428487	0.043371	17.702	26.3225	11.4824	23.1745	12.9878	4.23627	8.59894	11.5835	5.5313	20.6997	3.76749	3.62265	7.33389	5.77182	7.27711	9.97084	4.8615	16.9231	0	1.35049
RFX3	0.427384	0.0245324	31.4703	59.2257	49.0614	57.3845	14.6112	12.2381	30.0963	12.7418	6.63756	7.1999	16.3258	15.3962	13.3343	16.1611	10.9157	18.8338	8.50763	6.76925	7.91338	5.40196
SPTY2D1OS	0.427105	0.0475131	69.8247	82.2579	148.228	369.689	31.6577	16.9451	44.0696	33.5921	39.8254	35.9995	27.6282	44.3774	32.6691	35.7853	40.0241	85.306	12.1538	40.6155	29.0157	24.3088
EPN3	0.425904	0.00371074	34.4206	29.6129	34.4473	18.7603	11.3643	23.5348	20.4225	52.1257	32.0815	31.4996	6.27915	12.6793	13.3343	26.5504	9.70281	1.10787	8.50763	11.2821	11.8701	19.5821
PIR	0.424734	0.000267729	173.086	134.903	192.07	241.677	282.484	390.207	107.487	170.277	231.208	341.095	90.4197	19.0189	96.674	128.134	99.4538	126.297	74.1379	138.77	79.1338	111.415
EPS8L2	0.424256	0.0244932	1114.24	1349.03	4031.38	1845.13	411.55	475.403	537.434	1149.08	356.216	1017.89	1657.69	169.359	442.7	465.208	286.233	255.918	545.703	487.386	452.382	451.064
ARHGAP23	0.42296	0.0108204	1192.92	664.644	8060.68	5280.48	2045.57	3529.75	4598.28	7778.32	3087.57	4932.83	2075.89	1234.42	1678.13	1455.65	1450.57	525.131	1175.27	1797.24	1491.67	4527.52
CDK1	0.422918	0.00193872	568.432	638.321	947.824	1020.78	585.261	256.529	647.07	861.812	900.496	1347.28	174.56	50.717	326.025	415.571	344.45	488.571	283.182	645.335	233.445	325.468
CAPN5	0.421394	0.00722609	1061.14	1298.58	4908.23	2347.25	1522	2240.51	1246.85	2021.32	1601.86	2039.37	619.124	1851.17	491.371	462.9	194.056	464.198	799.717	586.668	775.511	2301.23
KIF14	0.420972	0.0308593	43.2716	67.9999	131.526	120.287	29.2225	22.1227	61.2675	37.0672	68.5881	113.398	1.25583	10.8679	29.3356	41.5571	37.5984	46.5306	15.7999	74.4617	14.5079	20.2574
NCAPH	0.419626	0.0175436	87.5267	195.225	270.359	301.269	90.1026	39.5385	124.685	94.9847	91.8196	251.997	43.954	7.24529	66.005	69.2618	75.1968	118.542	41.3228	151.18	38.248	38.489
ZNF711	0.419247	0.00330767	669.727	206.193	128.395	192.017	100.655	109.202	171.979	114.677	108.414	168.298	47.7215	136.755	37.3362	66.9531	72.7711	76.4431	55.9073	118.462	118.701	94.5343
LOC112442141	0.418997	0.000993791	18.6855	21.9354	37.5789	50.7632	38.9633	28.2418	41.9198	48.6507	25.444	43.1994	22.6049	4.52831	4.66702	16.1611	18.1928	13.2944	23.0921	9.02567	27.6968	12.8297
MYH10	0.416467	0.00161717	31715.1	11862.7	46907.9	49985.2	45444.2	36668.6	38845.7	61656.6	63638.7	75241.7	8154.1	14334.8	17567.3	15593.1	12914.4	8773.23	12592.5	19005.8	38071.3	45385.2
CDCA3	0.414233	0.0376047	85.5598	188.645	244.263	295.751	110.396	35.3022	131.134	85.7179	146.026	271.796	26.3724	5.43397	42.0032	68.1074	57.004	175.044	32.8151	179.385	23.7401	50.6434
KNL1	0.413059	0.0118401	313.719	473.806	825.693	730.549	313.33	167.568	389.102	236.303	479.011	695.691	77.8614	17.2076	136.677	196.242	191.631	361.166	175.014	476.104	101.555	176.914
LOC112449172	0.41157	0.0154627	20.6524	66.9031	22.9649	32.0029	62.5036	73.8993	21.4974	86.8762	19.9127	58.4992	54.0006	21.7359	9.33404	10.3893	18.1928	6.64722	23.0921	9.02567	34.2913	7.4277
PCLAF	0.411281	0.0262277	91.4605	210.58	248.438	331.065	142.865	39.5385	169.829	136.685	178.108	305.096	47.7215	5.43397	58.6711	83.1142	71.5582	223.79	36.4613	159.077	36.9291	39.8395
TTK	0.410351	0.0101038	133.749	204	299.588	290.233	122.572	45.1868	204.225	112.36	123.901	298.796	38.9307	13.5849	70.672	73.8792	84.8996	146.239	38.892	194.052	38.248	53.3444
C1QTNF1	0.408881	0.000710627	2566.79	4798.38	1552.22	1568.14	1405.11	1653.56	2055.15	1845.25	2578.69	1120.48	856.475	1168.3	1790.14	1370.23	528.803	292.478	333.013	710.771	702.972	888.622
TMCC2	0.407979	0.00214738	43.2716	15.3548	155.535	146.772	99.0317	32.0073	113.936	145.952	146.026	140.398	28.8841	59.7736	51.3372	46.1745	52.1526	23.2653	43.7535	44.0001	32.9724	39.8395
LOC112444971	0.406864	0.013382	50.1557	15.3548	17.7456	37.5207	30.846	7.06044	20.4225	49.809	33.1878	41.3994	7.53497	6.33963	21.335	26.5504	3.63855	12.1866	12.1538	7.89746	22.4212	3.37623
BUB1	0.406588	0.00990366	243.895	386.064	660.763	570.535	229.721	108.731	290.214	210.82	241.165	579.592	80.3731	19.0189	113.342	122.363	185.566	261.457	91.1531	371.181	68.5826	118.843
SPAG5	0.40561	0.0108078	220.292	324.645	407.105	451.351	202.934	83.7839	227.872	171.436	262.184	422.994	55.2565	9.96227	145.344	117.745	124.924	208.28	74.1379	270.77	40.8858	77.6532
STMN1	0.404092	0.0150345	678.578	959.676	412.324	1345.23	362.846	130.854	619.124	552.533	733.451	1239.28	231.073	27.1698	314.691	323.222	162.522	711.253	232.137	505.437	106.831	227.558
RBP1	0.403452	0.0411397	2312.08	2988.7	573.079	326.65	261.379	519.649	1433.87	699.643	473.479	946.787	140.653	900.227	245.352	607.195	243.783	42.0991	477.642	180.513	1024.78	388.266
HENMT1	0.403412	0.00327662	41.3047	183.161	32.3596	59.5916	77.1149	27.7711	61.2675	112.36	67.4819	46.7994	13.8141	24.4529	22.6684	31.1678	60.6426	22.1574	14.5845	54.154	25.059	17.5564
ZNF521	0.403271	0.0274391	514.342	596.644	11.4824	46.349	113.643	75.7821	183.802	165.644	274.353	153.898	65.3031	100.528	75.3391	60.0269	88.5381	170.612	47.3996	113.949	75.1771	64.1483
CDHR5	0.402964	0.0452086	1.96689	5.48386	10.4386	5.51774	4.87041	3.76557	3.2246	12.7418	1.10626	8.09989	1.25583	2.71698	1.33343	2.30873	2.4257	3.32361	2.43075	1.12821	1.3189	4.05147
C7H19orf67	0.402041	0.0124902	7.86757	10.9677	21.921	16.5532	10.5526	3.76557	12.8984	9.2668	13.2751	24.2997	7.53497	2.71698	4.66702	4.61745	6.06426	7.75509	0	9.02567	1.3189	8.10294
DLGAP5	0.402012	0.024109	175.053	342.193	519.842	467.905	201.31	83.7839	284.84	167.961	269.928	494.993	59.024	6.33963	82.0062	121.208	168.586	251.487	53.4765	326.052	52.7559	88.4571
LSP1	0.401222	0.00258854	1699.39	2126.64	1211.92	1380.54	316.577	805.361	1496.22	1253.33	1188.12	803.689	1356.3	311.547	238.018	218.175	309.277	941.69	245.506	551.694	428.642	328.169
LYL1	0.400929	0.000113279	66.8743	120.645	49.0614	37.5207	50.3276	58.837	106.412	76.4511	111.732	94.4987	6.27915	33.5095	47.3369	38.094	18.1928	48.7463	27.9536	29.3334	26.3779	31.0613
TOP2A	0.400524	0.00493648	736.601	1362.19	1495.85	1697.26	603.931	389.736	830.873	429.748	733.451	1439.08	175.816	63.3963	340.693	413.262	382.048	721.224	294.121	977.028	236.083	289.005
LOC101902959	0.399564	0.0325198	90.477	17.5484	25.0526	50.7632	43.8337	8.47253	56.968	149.427	51.9942	98.9986	3.76749	48	22.0017	20.7785	16.9799	13.2944	10.9384	13.5385	19.7835	65.4988
ESPL1	0.398872	0.0162743	185.871	276.387	848.657	686.407	218.357	117.203	264.418	210.82	325.241	614.692	51.489	19.9245	120.676	140.832	160.096	227.113	103.307	458.053	81.7716	131.673
SPATA2L	0.398072	0.00193872	111.129	94.3224	454.079	467.905	64.9388	105.907	123.61	164.486	143.814	146.698	110.513	128.604	63.3381	50.792	50.9398	64.2565	54.6919	91.3849	47.4803	83.7304
DOK4	0.397695	0.00444081	177.02	209.484	576.21	355.343	128.254	51.7766	191.326	216.611	61.9506	231.297	59.024	173.887	64.6716	94.6578	137.052	64.2565	29.169	67.6925	69.9015	112.766
RIIAD1	0.397658	0.0411981	17.702	27.4193	15.6579	13.2426	17.0464	2.35348	1.07487	20.8503	11.0626	7.1999	5.02332	7.24529	2.00015	2.30873	3.63855	2.21574	10.9384	3.38462	3.95669	11.4792
PCBP4	0.39707	5.41e-07	1736.77	1545.35	3863.32	2659.55	2561.03	2263.58	3295.55	2681.58	1935.96	1892.67	1711.69	933.737	647.382	624.511	676.771	1686.18	621.057	960.105	709.567	1131.71
TWIST2	0.393306	0.0248416	601.869	771.031	102.298	140.151	179.394	96.4927	601.926	242.095	225.677	116.098	7.53497	208.302	182.681	133.906	147.968	32.1282	99.6608	127.488	108.15	160.708
LGALS4	0.390914	5.83e-05	187.838	194.129	59.5	91.5945	70.621	74.37	98.8878	75.2927	107.307	94.4987	33.9074	17.2076	41.3365	40.4027	40.0241	62.0408	15.7999	69.9489	50.1181	41.1899
LSS	0.39082	0.0010399	748.402	989.289	1144.07	3540.18	475.677	497.526	1161.93	2328.28	1172.64	735.29	686.938	405.736	502.705	273.584	266.827	812.069	734.087	337.334	576.358	403.797
LOC101904177	0.389951	0.0426308	62.9405	9.87095	3.13158	7.72484	13.7995	11.2967	16.123	4.6334	3.31878	8.09989	105.49	6.33963	5.33374	4.61745	2.4257	3.32361	3.64613	6.76925	7.91338	8.10294
SCARF2	0.388087	0.019782	2020.98	211.677	1210.88	1070.44	633.154	1638.96	2359.34	2283.11	1935.96	2405.67	2254.21	558.793	393.363	302.443	397.815	209.388	99.6608	318.155	1093.37	494.279
TNFRSF21	0.386301	0.0290178	2645.47	160.129	8687	10469.4	1125.07	907.502	4692.87	2096.61	933.684	2105.97	1746.86	2124.68	1582.12	1239.79	1104.91	439.825	969.869	987.182	1456.06	1413.96
OTUD1	0.383578	0.0264392	363.875	229.225	435.289	794.555	436.714	370.438	584.728	1513.96	1450.31	931.487	167.025	177.51	471.369	344	86.1124	36.5597	920.039	46.2565	348.189	130.322
PIK3IP1	0.383408	0.0064144	253.729	322.451	398.754	570.535	115.266	186.396	355.781	260.629	456.886	140.398	76.6056	224.604	100.674	53.1007	70.3454	392.186	30.3844	97.0259	43.5236	83.7304
SIX2	0.382227	0.0184515	548.763	66.9031	847.614	556.189	126.631	45.6575	82.7648	163.327	90.7133	92.6987	109.257	81.5095	95.3406	115.436	58.2169	171.72	93.5839	106.052	75.1771	95.2095
TERC	0.381003	0.0189469	18.6855	13.1613	11.4824	17.6568	5.68215	6.58975	16.123	10.4251	21.0189	11.6998	6.27915	9.96227	2.00015	1.15436	2.4257	12.1866	2.43075	6.76925	7.91338	0
CHN2	0.38092	0.0306275	194.722	86.645	734.877	686.407	397.75	18.8278	339.658	909.304	215.721	715.49	17.5816	108.679	193.348	187.007	100.667	135.16	284.398	82.3592	199.153	328.169
OLFML2B	0.380915	0.000699458	1774.14	2502.83	892.499	1203.97	845.828	296.068	2179.83	2671.15	2589.76	1320.28	276.282	518.944	924.737	651.061	491.205	1384.84	374.336	558.463	495.905	521.964
HMGCS1	0.380597	0.00932951	1969.84	3499.8	1629.46	12799	1449.76	1177.68	4480.05	8378.34	3525.65	1994.37	1475.6	699.17	1285.43	997.37	664.643	3217.26	3048.16	943.182	2300.16	937.24
MEIS2	0.377811	6.25e-07	665.793	579.096	1329.88	2380.35	793.066	844.429	2048.7	2034.06	1751.21	1434.58	538.751	526.189	514.706	392.484	456.032	476.384	456.981	569.745	549.98	752.898
ECH1	0.377765	3.36e-06	240.944	208.387	84.5526	120.287	136.372	139.797	189.177	118.152	179.214	126.898	42.6982	21.7359	69.3386	63.49	58.2169	93.0611	20.6614	80.1028	69.9015	63.473
FOXM1	0.376977	0.0389234	57.0399	96.516	253.658	205.26	49.5159	24.9469	113.936	63.7092	91.8196	138.598	13.8141	0	36.6694	38.094	58.2169	76.4431	21.8768	119.59	21.1024	27.0098
STAB1	0.37667	0.0123342	665.793	494.644	92.9035	78.352	47.0807	87.5495	75.2408	100.776	116.157	50.3993	66.5589	55.2453	54.0041	60.0269	80.0482	101.924	68.061	83.4874	40.8858	70.9007
PTTG1	0.376227	0.00647519	118.997	179.871	150.316	283.612	114.455	36.2436	176.278	99.6181	128.326	274.496	40.1865	3.62265	56.671	71.5705	63.0683	122.974	30.3844	117.334	27.6968	54.0196
TRANK1	0.369466	9.42e-10	3603.35	2581.8	1597.1	2360.49	1086.91	2100.72	2279.79	1903.17	1782.19	1069.19	491.029	864.907	715.388	597.96	578.53	711.253	658.733	1068.41	991.811	844.731
LOC511229	0.368838	0.00320877	176.037	445.29	194.158	237.263	105.526	57.4249	70.9413	59.0758	68.5881	44.0994	52.7448	70.6416	55.3375	40.4027	30.3213	104.14	23.0921	62.0515	47.4803	50.6434
S100A13	0.367516	0.0019125	978.529	1067.16	147.184	386.242	139.619	118.615	764.231	434.381	382.766	179.098	135.63	160.302	242.018	202.014	87.3253	233.761	153.137	127.488	204.429	142.477
IFFO1	0.366947	9.16e-05	307.819	500.128	445.728	414.934	254.885	171.333	801.851	732.077	485.648	558.892	136.885	82.4152	94.6739	87.7316	115.221	347.871	206.614	218.872	125.295	297.783
LOC112448324	0.366154	0.00127916	19.6689	16.4516	11.4824	19.8639	17.8582	5.64835	16.123	34.7505	22.1252	10.7999	7.53497	1.81132	6.00046	10.3893	3.63855	12.1866	7.29225	6.76925	5.27559	3.37623
CCDC168	0.366087	0.0151255	67.8578	57.0322	21.921	40.8313	13.7995	27.7711	5.37434	4.6334	17.7002	4.49994	11.3025	10.8679	4.66702	9.23491	12.1285	9.97084	6.07688	13.5385	11.8701	6.75245
CENPF	0.363717	0.013235	745.452	1067.16	2015.69	2059.22	605.555	294.185	907.189	465.656	958.021	1390.48	150.699	19.0189	336.692	367.088	442.691	817.609	212.691	1024.41	138.484	312.638
IDI1	0.362815	0.0033454	471.071	523.16	463.473	2679.42	281.672	219.815	564.306	1621.69	450.248	449.994	375.493	137.661	376.029	237.799	123.711	342.332	410.797	215.488	404.901	178.265
MIR6516	0.361195	0.0167052	11.8014	6.58063	6.26315	6.62129	10.5526	8.47253	12.8984	9.2668	18.8064	4.49994	10.0466	2.71698	4.66702	0	2.4257	4.43148	0	0	7.91338	2.70098
C7H5orf30	0.360909	5.77e-05	359.941	311.483	1710.89	1432.41	1204.62	353.493	1503.74	933.63	688.094	589.492	249.91	468.227	252.686	298.98	363.855	191.662	285.613	349.745	321.811	495.63
BUB1B	0.360799	0.00327097	368.792	564.838	730.701	816.626	297.907	127.088	435.322	335.921	450.248	688.491	115.536	17.2076	140.677	154.685	212.249	384.431	106.953	407.283	76.496	122.219
RNF122	0.36061	0.00248386	130.798	183.161	414.412	457.973	183.452	125.205	223.573	85.7179	138.283	414.894	64.0473	187.472	42.0032	31.1678	57.004	115.219	18.2306	74.4617	101.555	157.332
COL16A1	0.359249	0.00638381	4499.27	4614.12	411.28	1069.34	1771.21	613.788	4361.81	1899.69	2899.51	2615.36	271.259	233.661	1840.81	1506.44	577.317	700.174	577.303	517.848	1313.62	1353.19
LPIN1	0.35899	0.00454581	161.285	146.967	280.798	1528.42	101.467	120.028	293.439	305.804	276.565	89.9988	97.9547	106.868	122.009	130.443	116.434	176.151	120.322	88.0002	116.063	111.415
DUSP16	0.357551	0.00666015	121.947	131.613	1410.25	1697.26	139.619	214.167	597.627	273.37	335.197	242.997	160.746	223.698	192.681	162.765	105.518	157.318	223.629	240.308	189.921	189.069
CDC20	0.357493	0.0181855	262.58	370.709	667.026	662.129	263.814	97.9048	348.257	205.028	362.853	844.188	45.2098	9.05661	124.009	137.369	163.735	311.312	76.5686	449.027	29.0157	114.792
SYNE2	0.356587	1.86e-05	668.743	637.225	382.052	483.354	219.169	138.855	310.637	319.704	237.846	346.495	81.6289	67.0189	110.008	113.128	172.225	118.542	100.876	224.513	93.6417	251.191
GATA6	0.356574	0.0394782	1197.84	594.451	3713.01	3354.79	876.674	736.639	1361.86	2544.89	1857.41	2496.57	1.25583	1200.91	861.399	625.665	160.096	224.898	1025.78	366.668	688.464	1523.35
IDH2	0.354308	2.43e-05	645.141	277.483	566.815	698.546	646.142	570.954	475.092	881.504	985.678	1535.38	165.769	213.736	329.358	341.692	234.08	76.4431	131.261	383.591	298.071	404.472
ASPM	0.354277	0.0245216	387.478	587.87	1205.66	1158.73	351.482	156.742	496.589	308.121	714.644	856.788	67.8148	3.62265	176.68	221.638	252.273	453.119	88.7224	661.13	71.2204	208.651
FADS1	0.351674	0.00190811	1210.62	812.708	907.114	3647.23	437.525	412.33	880.317	1702.77	758.895	774.889	767.312	240.906	343.359	295.517	150.394	160.641	934.624	362.155	527.559	278.201
LOC107131619	0.350961	0.00185471	11.8014	5.48386	18.7895	33.1065	20.2934	23.0641	18.2728	18.5336	24.3377	8.99988	6.27915	4.52831	2.66687	4.61745	1.21285	7.75509	7.29225	5.64104	19.7835	6.07721
MKI67	0.347371	0.0125356	1181.12	1573.87	3751.63	3327.2	1039.02	463.636	1587.58	956.797	2073.13	2873.66	188.374	19.0189	740.723	602.578	736.201	1133.35	376.766	1808.52	295.433	638.782
LOC112449665	0.345678	0.0415008	1.96689	5.48386	15.6579	4.4142	2.43521	5.17766	15.0482	6.9501	8.85008	8.09989	0	0.905661	4.66702	5.77182	1.21285	1.10787	0	7.89746	1.3189	2.02574
LOC100847719	0.345001	0.0348583	12.7848	17.5484	10.4386	8.82839	1.62347	4.70696	6.44921	3.47505	5.5313	0.899988	0	1.81132	2.00015	1.15436	1.21285	2.21574	2.43075	6.76925	2.63779	4.05147
IQGAP3	0.343016	0.002494	300.934	428.838	940.517	1107.96	279.237	124.264	383.728	271.054	492.286	800.989	80.3731	28.0755	145.344	183.544	184.353	313.527	133.691	427.591	79.1338	183.667
LOC112447358	0.342647	0.00991904	91.4605	190.838	113.781	194.225	38.9633	96.4927	34.3958	383.414	139.389	92.6987	116.792	33.5095	9.33404	13.8524	25.4699	23.2653	64.4149	25.9488	127.933	32.4118
TRPM3	0.342346	0.000105707	111.129	142.58	63.6754	64.0058	49.5159	39.5385	79.5402	63.7092	46.4629	88.1988	57.7681	28.9812	21.335	28.8591	13.3414	26.5889	2.43075	18.0513	30.3346	28.3603
ARVCF	0.338817	0.00128365	229.143	115.161	1160.77	1100.24	383.139	306.423	174.129	509.674	352.897	341.995	334.051	241.812	139.344	111.973	214.675	62.0408	66.8456	169.231	141.122	102.637
LOC112448904	0.337494	0.0380622	6.88412	1.09677	15.6579	13.2426	2.43521	2.35348	6.44921	3.47505	3.31878	8.99988	2.51166	2.71698	0	1.15436	3.63855	2.21574	1.21538	2.25642	5.27559	1.35049
EPHB4	0.337234	1.74e-05	907.721	2650.9	1099.18	950.156	472.43	447.161	596.552	832.853	597.381	575.092	116.792	426.566	330.692	362.47	282.594	367.813	162.86	388.104	267.736	370.71
RGS4	0.335346	0.00806168	308.802	274.193	797.508	1512.97	3005.86	423.156	2736.61	1604.31	1305.39	1284.28	90.4197	48	469.369	559.866	242.57	563.906	437.535	333.95	718.799	979.105
ESRP2	0.334002	0.0131357	89.4936	121.742	137.789	50.7632	15.423	29.6539	9.67381	68.3426	8.85008	49.4993	17.5816	49.8114	12.6676	17.3154	15.7671	5.53935	7.29225	7.89746	21.1024	37.8137
LOC524576	0.333723	0.0141481	726.767	706.321	112.737	24.2781	51.1393	88.4909	110.711	120.468	59.7381	76.499	70.3264	786.114	37.3362	60.0269	80.0482	35.4519	51.0458	104.923	77.8149	94.5343
KLF9	0.33354	0.0264392	174.07	186.451	312.114	483.354	6.49388	12.2381	92.4386	92.668	63.0568	69.2991	67.8148	55.2453	136.677	72.7249	23.0442	34.344	25.5229	23.6924	15.8268	41.1899
FYB1	0.333411	0.0146435	31.4703	80.0644	11.4824	58.4881	12.9878	6.11905	11.8235	19.6919	19.9127	23.3997	2.51166	7.24529	9.33404	17.3154	16.9799	1.10787	4.8615	21.436	3.95669	6.75245
GRIK5	0.33297	0.0290178	53.1061	2.19354	361.175	380.724	81.9853	78.1356	38.6952	206.186	73.0132	190.797	10.0466	88.7548	73.3389	100.43	21.8313	12.1866	74.1379	36.1027	38.248	32.4118
ACSS2	0.330278	0.00446501	318.636	269.806	364.307	2209.3	117.702	213.225	343.958	655.626	129.432	376.195	179.584	53.434	138.677	117.745	120.072	131.837	324.505	104.923	214.98	264.696
GCK	0.329974	0.049401	52.1226	23.0322	8.35087	9.93194	12.9878	3.29487	11.8235	13.9002	35.4003	20.6997	0	0	8.00061	8.08054	1.21285	3.32361	13.3691	2.25642	3.95669	21.6078
COX7ALP1	0.328422	0.0268421	1.96689	2.19354	5.2193	6.62129	7.30562	8.47253	2.14974	3.47505	3.31878	8.09989	0	3.62265	1.33343	1.15436	1.21285	1.10787	2.43075	3.38462	2.63779	0
AEBP1	0.324848	5.75e-05	12343.2	8832.31	10217.3	8576.78	8274.02	15240.2	20358	33269	16526.4	26396.6	8480.61	4559.1	3257.58	2099.79	2663.42	2551.43	3712.97	4521.86	8691.53	11447.4
AMY2B	0.32275	0.0101237	158.335	174.387	79.3333	52.9703	28.4107	5.17766	32.246	20.8503	47.5692	30.5996	28.8841	50.717	22.6684	30.0134	12.1285	9.97084	8.50763	6.76925	15.8268	16.8811
LOC107131494	0.322685	0.00189301	7.86757	9.87095	10.4386	7.72484	14.6112	7.06044	7.52408	11.5835	4.42504	7.1999	2.51166	1.81132	4.0003	1.15436	0	3.32361	0	2.25642	7.91338	4.72672
YPEL4	0.322141	0.0271765	152.434	198.516	52.193	289.13	14.6112	15.533	40.845	35.9088	9.95634	9.89986	43.954	23.5472	37.3362	33.4765	19.4056	44.3148	30.3844	12.4103	7.91338	10.8039
SAPCD1	0.321338	0.00747006	29.5034	29.6129	51.1491	75.0413	3.24694	7.06044	20.4225	48.6507	15.4876	43.1994	7.53497	4.52831	20.0015	25.396	4.85141	5.53935	3.64613	7.89746	11.8701	11.4792
AMOT	0.317622	8.06e-08	1272.58	1595.8	423.807	837.594	882.357	607.198	1165.16	1174.57	1625.1	728.99	188.374	556.982	244.019	181.235	254.699	394.402	228.491	269.642	422.047	532.768
FRMD4B	0.317108	0.00847592	91.4605	115.161	1287.08	1282.32	396.127	157.683	577.204	781.886	543.174	920.687	70.3264	57.9623	540.708	312.832	49.7269	50.9621	234.567	241.437	195.197	195.821
PPFIA2	0.309772	0.00847406	1215.54	381.677	44.8859	91.5945	319.012	273.945	450.37	322.021	845.183	59.3992	33.9074	78.7925	91.3403	144.295	73.9839	345.656	42.5381	76.7182	207.067	145.853
STON2	0.30945	0.000897134	698.247	645.999	981.228	509.84	150.983	355.846	210.674	85.7179	242.271	67.4991	141.909	169.359	126.01	165.074	139.478	83.0903	72.9225	189.539	97.5984	37.1385
INSIG1	0.30813	0.000234533	769.055	971.74	1208.79	2872.54	346.611	434.923	1266.19	2336.39	1028.82	803.689	458.378	108.679	377.362	320.913	121.285	874.11	432.674	251.59	472.165	292.381
MAMSTR	0.30615	0.00540273	87.5267	111.871	30.2719	11.0355	11.3643	35.7729	37.6204	60.2342	43.1442	21.5997	1.25583	1.81132	14.0011	18.4698	13.3414	4.43148	15.7999	18.0513	22.4212	27.685
PIK3CD	0.305895	0.020071	23.6027	21.9354	443.64	250.506	16.2347	11.7674	167.679	84.5595	69.6944	549.892	60.2798	92.3774	56.671	61.1813	49.7269	37.6676	15.7999	41.7437	36.9291	48.6176
LOC100847190	0.30578	0.00530948	96.3777	62.516	14.614	44.142	9.74083	20.7106	25.7968	22.0086	4.42504	26.9996	16.3258	13.5849	7.33389	6.92618	7.27711	4.43148	8.50763	10.1539	1.3189	22.9583
NR4A1	0.305289	0.0491837	6882.15	4031.73	1337.18	3521.42	2352.41	1322.19	2295.92	4360.03	2941.55	1820.68	385.54	231.849	784.06	909.638	57.004	22.1574	5872.69	32.718	701.653	426.08
CCDC153	0.305096	0.0261606	33.4372	37.2903	0	18.7603	4.87041	2.82418	6.44921	17.3752	8.85008	7.1999	5.02332	1.81132	4.66702	3.46309	1.21285	2.21574	10.9384	3.38462	6.59449	2.70098
PKD2L1	0.303336	0.023966	38.3544	30.7096	5.2193	29.7958	1.62347	2.35348	10.7487	13.9002	7.74382	3.59995	6.27915	1.81132	4.0003	3.46309	3.63855	5.53935	9.723	0	5.27559	4.05147
HMGA1	0.302853	0.032994	290.117	144.774	17143.3	7859.47	442.396	487.641	2046.55	2529.84	2220.26	4184.94	163.258	1584.91	2200.17	1291.73	816.249	455.335	839.824	1949.54	1047.2	962.224
HR	0.302822	0.028914	68.8412	26.3225	75.1579	105.941	21.9169	8.94323	90.2889	89.1929	8.85008	123.298	43.954	2.71698	18.6681	50.792	25.4699	1.10787	1.21538	15.7949	3.95669	23.6336
LNX1	0.299294	0.0261614	56.0564	106.387	39.6666	65.1094	7.30562	0	36.5455	48.6507	66.3756	37.7995	3.76749	23.5472	34.0026	27.7047	3.63855	7.75509	7.29225	16.9231	2.63779	10.1287
GRIN2D	0.298417	0.0310801	26.553	3.29032	156.579	45.2455	55.198	7.53114	128.984	213.136	25.444	250.197	3.76749	15.3962	70.672	47.3289	32.747	8.86297	8.50763	37.2309	7.91338	38.489
LOC101904314	0.297587	0.0294555	4.91723	4.38709	4.17544	4.4142	2.43521	1.41209	9.67381	2.3167	2.21252	4.49994	0	0.905661	2.66687	1.15436	2.4257	2.21574	1.21538	0	0	0.675245
ADAMTS15	0.295747	0.00312652	314.703	659.16	2109.64	956.777	497.594	163.802	2835.5	1866.1	1542.13	1686.58	133.118	256.302	666.051	244.725	77.6225	309.096	104.522	735.592	348.189	858.236
SMTNL2	0.295464	0.0490272	16.7186	96.516	322.552	1288.94	37.3398	16.4744	202.075	179.544	19.9127	199.797	40.1865	36.2265	180.014	153.53	29.1084	42.0991	7.29225	152.308	23.7401	37.8137
TRNAC-ACA	0.295245	7.17e-05	36.3875	9.87095	8.35087	19.8639	11.3643	19.2985	16.123	17.3752	14.3814	8.09989	7.53497	4.52831	3.33359	6.92618	6.06426	5.53935	1.21538	4.51283	6.59449	2.70098
ASPHD2	0.294684	3.55e-06	702.18	652.58	393.535	281.405	168.029	107.319	447.145	251.362	315.284	134.998	123.071	98.7171	64.6716	64.6443	84.8996	145.131	63.1995	100.411	88.3661	182.991
PRDM6	0.294568	0.0110577	299.951	4.38709	39.6666	114.769	89.2909	32.9487	87.0643	52.1257	119.476	129.598	1.25583	21.7359	28.6688	35.7853	33.9598	2.21574	36.4613	27.077	50.1181	47.9424
STC2	0.293848	0.0305083	70.8081	3.29032	53.2368	346.514	269.496	28.7125	84.9146	63.7092	16.5939	66.5991	6.27915	24.4529	10.0008	4.61745	53.3655	12.1866	13.3691	30.4616	26.3779	112.766
MYB	0.293764	0.00956534	134.732	320.258	492.701	513.15	91.7261	17.4158	513.787	83.4012	396.041	176.398	23.8608	83.3208	60.0046	57.7182	37.5984	343.44	15.7999	88.0002	31.6535	62.7978
LLGL2	0.29329	0.0453689	59.9902	7.67741	119	72.8342	2.43521	1.41209	11.8235	3.47505	6.63756	18.8997	5.02332	18.1132	14.0011	6.92618	2.4257	4.43148	6.07688	6.76925	5.27559	18.9069
LOC104975911	0.291042	2.49e-07	33.4372	26.3225	17.7456	17.6568	13.7995	17.8865	30.0963	18.5336	33.1878	17.0998	8.7908	6.33963	4.0003	3.46309	4.85141	6.64722	9.723	9.02567	2.63779	9.45343
BEND7	0.289534	0.010945	17.702	0	101.254	183.189	293.848	100.729	170.904	242.095	234.527	214.197	22.6049	36.2265	27.3354	39.2484	40.0241	21.0495	60.7688	37.2309	23.7401	141.801
PRSS33	0.288253	0.0354504	18.6855	3.29032	5.2193	1.10355	4.87041	1.88278	2.14974	9.2668	3.31878	4.49994	1.25583	0.905661	4.0003	1.15436	3.63855	0	1.21538	2.25642	0	0.675245
TP53I3	0.287369	5.71e-05	85.5598	65.8063	320.465	174.361	44.6455	47.5403	211.749	115.835	71.9069	156.598	37.6749	6.33963	40.003	23.0873	37.5984	46.5306	44.9689	57.5386	36.9291	41.1899
MIR23A	0.287011	0.00508358	22.6193	10.9677	5.2193	4.4142	13.7995	8.94323	4.29947	15.0585	9.95634	10.7999	3.76749	0	4.66702	3.46309	1.21285	3.32361	6.07688	1.12821	7.91338	0
EGR1	0.28501	0.00553008	10302.6	5314.96	3565.82	3747.65	4271.35	4295.57	4416.63	4406.36	3938.29	4140.84	2406.17	1770.57	445.367	461.745	733.775	26.5889	4244.09	191.795	2827.72	688.075
LOC101903477	0.284253	0.0297973	1.96689	1.09677	14.614	20.9674	34.0929	14.1209	10.7487	22.0086	2.21252	8.09989	0	0	7.33389	4.61745	3.63855	1.10787	9.723	5.64104	1.3189	3.37623
FRAT1	0.281925	0.00509847	85.5598	106.387	10.4386	23.1745	15.423	8.47253	20.4225	18.5336	29.869	35.9995	11.3025	7.24529	18.6681	13.8524	0	4.43148	21.8768	6.76925	9.23228	6.07721
ATOH8	0.277108	0.00125044	1236.19	2333.93	792.289	803.384	564.156	563.894	819.049	883.821	889.433	539.093	203.444	462.793	88.6734	69.2618	281.382	689.096	8.50763	340.719	117.382	349.777
PPL	0.276	0.0384993	3550.24	5511.28	1620.07	1657.53	78.7384	414.683	388.027	659.101	392.722	194.397	1367.6	1339.47	482.037	225.101	83.6867	180.583	47.3996	101.539	73.8582	91.1581
PAX3	0.274586	0.0222349	15.7351	624.063	1.04386	165.532	437.525	417.037	450.37	41.7006	493.392	890.088	23.8608	107.774	48.0036	147.758	18.1928	101.924	60.7688	168.103	155.63	139.1
LOC101905509	0.271985	0.0171288	135.716	209.484	17.7456	59.5916	4.05868	8.00183	34.3958	67.1843	17.7002	7.1999	22.6049	5.43397	22.0017	17.3154	35.1727	22.1574	6.07688	6.76925	2.63779	12.1544
CDON	0.271593	5.51e-06	1492.87	2110.19	7521	7207.28	987.882	2559.17	2883.87	2063.02	1601.86	1501.18	803.731	366.793	1180.09	1066.63	509.398	551.72	591.888	1175.59	919.271	962.224
LOC104975283	0.269694	0.00496883	23.6027	27.4193	25.0526	14.3461	22.7286	24.9469	32.246	76.4511	26.5502	82.7989	3.76749	24.4529	6.66717	0	0	7.75509	6.07688	4.51283	23.7401	18.2316
FADS2	0.268504	2.74e-05	2113.43	1361.09	1231.75	6087.18	465.936	926.33	1655.3	2325.97	1125.07	794.689	483.494	589.585	489.37	401.718	174.651	330.145	710.995	682.566	779.468	214.728
SEC14L2	0.268439	0.0340056	13.7682	0	152.403	68.42	12.176	15.533	23.6471	16.2169	14.3814	61.1992	0	5.43397	28.6688	13.8524	7.27711	1.10787	6.07688	18.0513	9.23228	10.8039
IL16	0.267938	0.0401359	140.633	287.354	1.04386	12.139	4.87041	5.64835	180.578	107.726	94.0321	2.69996	11.3025	33.5095	24.6685	6.92618	15.7671	46.5306	12.1538	13.5385	18.4646	40.5147
LOC101905845	0.267562	0.000267729	118.014	114.064	54.2807	97.1123	157.477	208.048	58.0429	313.913	177.002	252.897	84.1405	6.33963	37.3362	53.1007	25.4699	23.2653	14.5845	48.513	109.468	14.8554
LOC539069	0.267509	0.0137983	31.4703	13.1613	18.7895	78.352	12.9878	3.29487	105.337	60.2342	35.4003	50.3993	1.25583	0	14.6678	11.5436	3.63855	23.2653	14.5845	2.25642	14.5079	22.9583
EMILIN2	0.267297	0.0298188	50.1557	1033.16	14.614	1468.82	3965.33	416.095	2088.47	2170.75	1059.8	436.494	62.7915	30.7925	760.724	138.524	520.313	65.3644	105.738	1066.16	340.275	304.535
FDFT1	0.266991	0.000104741	767.088	1066.06	2465.6	5249.58	400.997	428.804	1208.15	2319.02	1058.69	881.088	492.285	189.283	500.705	288.591	168.586	825.364	472.781	362.155	613.287	317.365
LAMA5	0.266689	0.00185984	5127.69	1678.06	18568.2	7167.55	865.31	3527.4	1106.04	5084	1468.01	5342.33	2782.92	1341.28	1091.42	1170.52	413.582	181.691	847.117	1388.82	1726.44	2372.81
LOC107132958	0.263362	0.00538534	4.91723	3.29032	27.1403	51.8668	6.49388	7.53114	9.67381	17.3752	9.95634	8.99988	6.27915	2.71698	6.00046	2.30873	1.21285	7.75509	2.43075	6.76925	0	2.70098
ZCCHC18	0.262882	0.0229594	6.88412	12.0645	54.2807	68.42	2.43521	3.29487	7.52408	6.9501	1.10626	14.3998	2.51166	1.81132	10.6675	4.61745	3.63855	2.21574	2.43075	11.2821	2.63779	4.05147
BAMBI	0.262401	0.0235549	31.4703	10.9677	449.903	890.564	40.5868	7.06044	228.947	85.7179	44.2504	209.697	26.3724	8.15095	159.345	78.4967	43.6626	37.6676	32.8151	68.8207	26.3779	41.8652
RASSF7	0.260694	0.0276688	16.7186	1.09677	97.0789	72.8342	11.3643	2.35348	3.2246	8.10845	3.31878	12.5998	7.53497	4.52831	5.33374	3.46309	2.4257	4.43148	18.2306	4.51283	5.27559	4.05147
ENO3	0.26022	0.0106812	83.5929	211.677	179.544	155.6	138.807	554.009	112.861	1268.39	740.088	5102.93	84.1405	183.849	188.014	352.081	202.546	182.799	149.491	212.103	362.697	306.561
MAOA	0.259286	0.0281154	980.496	1459.8	361.175	97.1123	0	40.0092	126.834	404.264	172.577	279.896	173.304	240.906	60.6713	63.49	15.7671	140.7	148.276	86.872	61.9882	24.9841
LOC112446779	0.258699	0.00708323	10.8179	14.258	26.0965	59.5916	10.5526	5.17766	7.52408	26.642	12.1689	8.09989	11.3025	0	5.33374	5.77182	9.70281	1.10787	7.29225	1.12821	5.27559	0.675245
HERC6	0.257672	5.77e-05	956.893	971.74	6914.52	3834.83	932.684	633.086	1583.28	3758.84	2272.26	3664.75	308.934	1075.02	760.724	654.524	434.201	211.603	431.458	575.386	888.937	1233.67
RNF144B	0.257625	0.0412286	0.983446	0	161.798	209.674	98.22	42.3627	544.958	487.665	943.64	268.196	27.6282	16.3019	56.671	20.7785	36.3855	87.5218	133.691	62.0515	104.193	164.76
TRIM46	0.254573	0.00230692	84.5764	94.3224	4.17544	18.7603	35.7164	10.3553	22.5722	38.2255	102.882	58.4992	3.76749	1.81132	15.3345	12.698	9.70281	13.2944	10.9384	36.1027	9.23228	6.75245
IQCN	0.253686	3.01e-05	313.719	300.516	97.0789	219.606	111.208	195.339	80.6151	227.036	116.157	131.398	121.815	82.4152	18.6681	25.396	18.1928	23.2653	83.8609	16.9231	46.1614	19.5821
DNAH7	0.251589	0.0342147	19.6689	1.09677	69.9386	56.281	6.49388	3.76557	7.52408	5.79175	8.85008	0.899988	2.51166	0.905661	8.66732	5.77182	4.85141	0	10.9384	5.64104	3.95669	2.02574
ABI3BP	0.249286	0.0224888	11959.7	21364	847.614	936.913	962.718	963.044	13666.9	4800.2	5976.02	1781.98	2624.68	114.113	4845.03	3370.74	197.695	276.968	113.03	964.618	1452.11	1809.66
TNNT3	0.247251	0.00522547	82.6095	222.645	16.7017	27.5887	3.24694	27.7711	38.6952	27.8004	40.9316	21.5997	32.6516	9.96227	8.66732	8.08054	10.9157	16.6181	0	18.0513	11.8701	9.45343
GAS6	0.243357	0.000137511	2572.69	4331.15	3441.6	4440.68	534.934	835.956	4262.93	6226.13	3718.14	5819.32	173.304	1148.38	1278.76	818.444	394.177	226.006	832.532	346.36	1427.05	2158.08
CFAP44	0.242767	0.0112731	28.5199	36.1935	86.6403	47.4526	0	0.941392	17.1979	17.3752	25.444	9.89986	5.02332	0.905661	12.0009	11.5436	6.06426	7.75509	6.07688	3.38462	3.95669	8.10294
CCDC3	0.241428	0.0466337	462.22	852.192	3640.98	2968.55	129.878	30.1246	156.931	283.796	422.591	37.7995	7.53497	12.6793	565.376	847.303	177.076	67.5801	44.9689	298.975	106.831	40.5147
PSMB8	0.23824	0.0325387	164.235	358.645	242.175	228.435	3.24694	5.17766	65.5669	42.8589	11.0626	35.9995	13.8141	17.2076	76.0058	61.1813	7.27711	0	8.50763	46.2565	5.27559	39.1642
SLC5A8	0.238171	0.00571066	132.765	77.8708	34.4473	39.7278	2.43521	17.4158	23.6471	27.8004	8.85008	3.59995	5.02332	9.96227	8.00061	26.5504	8.48996	2.21574	4.8615	13.5385	6.59449	2.70098
FLRT3	0.237056	0.000159221	1503.69	145.871	1234.89	698.546	392.068	1248.76	411.674	593.075	677.031	626.391	5.02332	178.415	121.343	180.081	154.032	211.603	70.4918	418.565	303.346	143.152
NAPRT	0.23515	0.00657594	258.646	251.161	75.1579	61.7987	11.3643	5.17766	16.123	40.5422	11.0626	12.5998	37.6749	7.24529	31.3357	19.6242	12.1285	12.1866	9.723	18.0513	14.5079	12.1544
FAM71A	0.232436	0.0396337	359.941	551.676	163.886	139.047	75.4914	92.2564	111.786	137.844	90.7133	175.498	136.885	215.547	0.666717	1.15436	1.21285	2.21574	37.6766	1.12821	26.3779	18.2316
KCNMB4	0.232181	0.0181855	525.16	5.48386	10.4386	16.5532	8.92909	8.94323	30.0963	64.8676	85.182	15.2998	2.51166	13.5849	19.3348	30.0134	18.1928	7.75509	30.3844	20.3077	15.8268	20.9326
FOS	0.230582	0.000715968	13866.6	11590.7	2591.9	5561.89	5559.58	5710.96	6133.2	10358	5499.22	7308.8	3291.53	2650.87	349.36	423.651	510.61	182.799	4222.21	275.283	4267.95	931.838
ZNF296	0.228474	0.0468241	3.93378	2.19354	16.7017	5.51774	0.811736	1.88278	2.14974	9.2668	1.10626	6.29991	5.02332	0	0	2.30873	2.4257	0	0	1.12821	1.3189	0
CCDC190	0.226904	0.00096658	14.7517	150.258	48.0175	78.352	37.3398	4.70696	40.845	59.0758	30.9753	47.6993	0	20.8302	18.6681	15.0067	15.7671	6.64722	7.29225	13.5385	1.3189	15.5306
INPP5J	0.226839	0.0171066	47.2054	38.387	67.8508	55.1774	12.176	3.76557	3.2246	8.10845	4.42504	17.9998	16.3258	5.43397	11.3342	3.46309	8.48996	0	0	0	7.91338	5.40196
FBXL22	0.224234	0.0257552	170.136	0	1.04386	33.1065	105.526	40.4799	42.9947	133.21	57.5255	105.299	54.0006	0	4.0003	13.8524	4.85141	4.43148	13.3691	6.76925	19.7835	33.7623
BMF	0.223695	0.0116879	740.535	507.806	116.912	578.26	14.6112	17.8865	54.8183	81.0845	51.9942	20.6997	40.1865	15.3962	50.6705	33.4765	23.0442	228.221	29.169	30.4616	19.7835	18.2316
LOC112449102	0.222954	3.6e-05	150.467	170	224.43	239.47	14.6112	48.4817	92.4386	236.303	136.07	217.797	10.0466	25.3585	58.6711	45.0202	19.4056	16.6181	18.2306	16.9231	38.248	89.8076
AMZ1	0.22273	0.00610433	137.682	9.87095	331.947	70.6271	30.0342	7.53114	63.4172	235.145	49.7817	143.098	3.76749	8.15095	76.0058	73.8792	18.1928	4.43148	12.1538	14.6667	13.189	14.8554
LOC518495	0.222566	0.0278847	247.828	687.676	9.39473	7.72484	2.43521	10.3553	29.0214	4.6334	3.31878	3.59995	5.02332	77.8869	2.00015	9.23491	15.7671	4.43148	2.43075	10.1539	2.63779	13.5049
MYOM1	0.221491	0.0127918	3.93378	19.7419	58.4561	51.8668	93.3496	4.70696	6.44921	306.963	162.62	596.692	8.7908	34.4151	22.0017	10.3893	33.9598	11.0787	65.6303	24.8206	43.5236	34.4375
ADIRF	0.221007	0.00189751	370.759	2781.41	672.245	1318.74	105.526	127.088	305.262	216.611	185.852	307.796	355.4	59.7736	240.685	324.376	40.0241	101.924	32.8151	83.4874	98.9173	74.9522
MYOZ2	0.217544	0.0383501	1.96689	0	98.1228	19.8639	5.68215	1.88278	3.2246	49.809	4.42504	37.7995	0	4.52831	6.00046	8.08054	6.06426	4.43148	0	12.4103	2.63779	4.05147
SOX12	0.216161	0.000133711	435.667	749.095	33.4035	121.39	145.301	130.854	294.514	457.548	523.261	369.895	180.839	157.585	53.3374	18.4698	27.8956	38.7755	19.446	54.154	64.626	89.1323
SYT3	0.215604	0.0171772	23.6027	2.19354	20.8772	29.7958	4.05868	0	3.2246	4.6334	3.31878	9.89986	0	4.52831	3.33359	4.61745	1.21285	1.10787	1.21538	2.25642	2.63779	0.675245
LOC100140085	0.215379	0.00126153	12.7848	16.4516	4.17544	4.4142	7.30562	7.06044	6.44921	8.10845	11.0626	2.69996	2.51166	0.905661	1.33343	0	2.4257	0	0	1.12821	2.63779	5.40196
MSLN	0.211702	0.0203317	66.8743	255.548	7736.04	6321.13	49.5159	433.04	739.509	917.413	594.062	557.092	42.6982	132.227	1398.77	965.048	328.683	229.329	36.4613	329.437	152.992	124.245
ITGB7	0.209917	0.000199932	60.9736	20.8387	148.228	244.988	38.1516	12.7088	40.845	132.052	85.182	206.097	50.2332	11.7736	21.335	30.0134	10.9157	2.21574	13.3691	23.6924	26.3779	18.2316
SCD	0.206231	1.79e-06	9433.21	4675.54	3232.83	15053.5	987.07	891.498	4441.35	10841	5566.7	3501.85	970.756	524.378	1558.12	1371.38	745.904	1556.56	2208.34	873.233	1281.97	999.363
C25H7orf61	0.202088	0.00760733	1.96689	1.09677	13.5702	13.2426	32.4694	14.5916	2.14974	31.2754	4.42504	40.4994	0	3.62265	6.00046	1.15436	0	2.21574	3.64613	1.12821	5.27559	7.4277
RGS2	0.201389	0.0429772	25.5696	360.838	2.08772	122.494	13.7995	2.35348	167.679	440.173	215.721	7.1999	18.8374	191.095	5.33374	9.23491	4.85141	1.10787	7.29225	2.25642	14.5079	18.2316
LOC101905194	0.201057	0.0287744	0	0	129.439	26.4852	88.4792	27.3004	31.1712	111.202	88.5008	195.297	0	2.71698	8.66732	11.5436	20.6185	3.32361	2.43075	16.9231	13.189	60.0968
CRACR2B	0.199666	0.0244932	19.6689	6.58063	8.35087	18.7603	0.811736	3.76557	1.07487	3.47505	11.0626	0.899988	5.02332	0	1.33343	5.77182	1.21285	0	0	1.12821	0	0.675245
CD55	0.19938	0.00114625	2072.12	4525.28	7908.28	5192.2	1883.23	2652.84	5839.76	7845.5	3597.56	4865.33	18.8374	2938.87	1015.41	1078.18	105.518	67.5801	206.614	542.668	1128.98	2143.23
HIST2H2AC	0.199108	0.016403	0	9.87095	3.13158	9.93194	6.49388	2.82418	1.07487	5.79175	2.21252	9.89986	1.25583	0	2.00015	1.15436	3.63855	1.10787	0	1.12821	0	0
PAK6	0.19488	0.0433453	2.95034	8.77418	310.026	326.65	17.8582	2.82418	2.14974	45.1756	5.5313	12.5998	2.51166	1.81132	53.3374	38.094	7.27711	2.21574	2.43075	28.2052	3.95669	2.70098
LOC104975119	0.191913	0.00260076	13.7682	4.38709	8.35087	4.4142	3.24694	1.88278	4.29947	2.3167	16.5939	6.29991	0	0.905661	0.666717	3.46309	0	2.21574	1.21538	1.12821	2.63779	0.675245
LOC100298064	0.191598	0.0244932	2.95034	2.19354	1025.07	278.094	708.645	205.694	276.241	1137.5	715.75	1472.38	0	5.43397	58.6711	110.819	137.052	53.1778	15.7999	150.052	133.209	451.064
FOSB	0.187547	0.00399897	15564	5878.7	363.263	1420.27	2345.92	3001.16	3069.82	4324.12	2986.9	3636.85	997.128	1338.57	672.051	627.974	72.7711	8.86297	2321.37	13.5385	1466.61	469.295
ACTC1	0.186226	3.42e-06	540.895	1000.26	221.298	257.127	393.692	78.6063	213.899	191.128	182.533	511.193	3.76749	42.5661	67.3384	155.839	43.6626	67.5801	47.3996	53.0258	89.685	97.2353
LOC537017	0.184819	0.0267528	817.244	1137.35	1522.99	539.635	254.885	39.0678	5222.78	3296.66	3882.97	4712.34	6.27915	1970.72	36.0027	69.2618	58.2169	47.6384	63.1995	174.872	152.992	1379.53
PARD6B	0.184607	0.0427293	13.7682	0	1066.82	1171.97	13.7995	2.35348	32.246	75.2927	8.85008	154.798	3.76749	21.7359	141.344	123.517	27.8956	26.5889	23.0921	41.7437	7.91338	50.6434
LOC101903877	0.183264	0.0349888	7.86757	30.7096	1.04386	2.2071	2.43521	2.82418	0	8.10845	4.42504	2.69996	0	1.81132	0.666717	0	1.21285	0	0	0	3.95669	3.37623
NPR3	0.181684	0.000103027	5659.73	6364.57	3660.81	4585.25	9531.4	7924.17	9684.56	23419.5	11096.9	22596.9	1669	4495.7	511.372	511.383	278.956	663.615	538.411	460.309	4572.62	5287.84
LRRC1	0.181622	0.0476405	49.1723	7.67741	542.807	421.556	0.811736	0	3.2246	34.7505	5.5313	147.598	2.51166	17.2076	55.3375	62.3356	8.48996	1.10787	8.50763	48.513	9.23228	6.75245
DOK7	0.180238	0.000492124	33.4372	13.1613	10.4386	11.0355	12.9878	10.3553	26.8717	39.3839	50.888	16.1998	1.25583	19.9245	2.00015	4.61745	1.21285	0	3.64613	3.38462	0	3.37623
PYGM	0.17999	0.00230692	3.93378	1.09677	4.17544	28.6923	47.8924	10.3553	3.2246	2.3167	14.3814	17.9998	2.51166	0.905661	2.66687	1.15436	4.85141	3.32361	3.64613	1.12821	3.95669	0.675245
DDC	0.179492	0.0103315	50.1557	717.289	198.333	33.1065	10.5526	0.470696	1270.49	125.102	474.586	449.994	1.25583	27.1698	89.3401	73.8792	46.0884	12.1866	63.1995	88.0002	54.0748	141.801
ADGRD1	0.16575	0.0341763	212.424	24.129	4738.08	5345.59	4.87041	20.2399	1489.77	1332.1	257.759	1208.68	2.51166	162.113	490.704	450.202	47.3012	8.86297	32.8151	136.513	265.098	828.526
ELMO3	0.164305	0.0301197	6.88412	60.3225	439.465	492.183	3.24694	1.41209	25.7968	3.47505	4.42504	11.6998	2.51166	6.33963	67.3384	54.2551	1.21285	8.86297	2.43075	18.0513	5.27559	5.40196
TNK1	0.158833	0.0148823	59.9902	15.3548	104.386	184.293	1.62347	0.470696	6.44921	1.15835	2.21252	3.59995	7.53497	6.33963	12.6676	10.3893	0	7.75509	4.8615	2.25642	2.63779	5.40196
PTPRR	0.158479	0.0124544	1634.49	32.9032	1735.94	893.875	577.144	160.507	3280.5	2627.14	1574.21	2868.26	1.25583	5.43397	62.0047	88.886	94.6024	104.14	41.3228	112.821	261.142	1665.15
KCNJ5	0.15809	0.0342257	0.983446	0	1.04386	250.506	713.516	96.9634	16.123	4263.88	161.514	101.699	1.25583	0	22.0017	60.0269	21.8313	1.10787	48.615	3.38462	15.8268	2527.44
ABCG4	0.156862	0.0404458	17.702	3.29032	1.04386	0	4.05868	1.41209	0	8.10845	6.63756	2.69996	0	0	1.33343	1.15436	0	0	0	0	3.95669	0.675245
FBLN1	0.1562	0.0107471	3923.95	3044.64	65.7631	336.582	142.865	230.641	3947.99	807.37	3402.86	2697.26	160.746	431.095	142.677	143.141	122.498	1.10787	24.3075	32.718	217.618	1628.02
CD34	0.15572	0.00312652	216.358	2403.03	101.254	1113.48	88.4792	212.284	457.894	322.021	357.322	657.891	0	149.434	188.014	214.712	37.5984	1.10787	125.184	159.077	9.23228	38.489
VWA7	0.153997	0.00320877	18.6855	29.6129	1569.96	1066.03	15.423	21.652	46.2193	216.611	27.6565	121.498	13.8141	48	102.008	98.1209	21.8313	17.7259	54.6919	36.1027	36.9291	52.6691
SV2A	0.153023	2.51e-05	30.4868	27.4193	5.2193	36.4171	95.7848	31.5366	65.5669	78.7678	123.901	133.198	5.02332	0.905661	15.3345	8.08054	8.48996	0	8.50763	21.436	14.5079	13.5049
LOC107133238	0.152872	0.0268872	49.1723	18.6451	77.2456	15.4497	0	0.941392	2.14974	2.3167	0	4.49994	2.51166	5.43397	0.666717	3.46309	7.27711	3.32361	0	2.25642	1.3189	0
PLEKHB1	0.152798	0.0035911	102.278	134.903	12.5263	177.671	0.811736	87.5495	44.0696	5.79175	11.0626	31.4996	3.76749	0	11.3342	32.3222	4.85141	8.86297	0	11.2821	13.189	7.4277
ZFPM1	0.151127	0.00196874	151.451	133.806	2672.28	1356.26	58.445	20.7106	98.8878	63.7092	53.1005	395.095	8.7908	132.227	146.678	85.4229	53.3655	26.5889	47.3996	66.5643	21.1024	166.786
ANKRD34A	0.148398	0.00330767	6.88412	3.29032	168.061	222.917	8.92909	5.17766	11.8235	23.167	21.0189	33.2995	0	1.81132	10.6675	17.3154	1.21285	7.75509	13.3691	6.76925	2.63779	12.8297
WISP2	0.145699	0.0411981	5628.26	3546.96	2.08772	12.139	21.1051	732.403	35.4706	45.1756	97.3509	85.4988	838.894	3321.97	34.6693	107.356	65.494	31.0204	8.50763	36.1027	228.169	11.4792
LOC101903067	0.141677	0.0272017	8.85101	7.67741	6.26315	7.72484	4.05868	4.70696	0	0	1.10626	1.79998	0	0	1.33343	0	0	1.10787	0	3.38462	0	0
IRX1	0.141318	0.0270283	60.9736	26.3225	1.04386	49.6597	146.112	0	533.134	251.362	387.191	235.797	0	0	70.0053	15.0067	23.0442	0	3.64613	54.154	17.1457	55.3701
MYRF	0.141143	0.00169095	241.928	47.1612	10140	8942.06	353.917	569.072	4813.26	5198.67	2510.1	4618.74	33.9074	307.019	1108.08	772.269	81.261	17.7259	342.736	414.052	891.574	1314.03
NPY5R	0.137278	0.00022801	5.90068	12.0645	75.1579	36.4171	60.8802	11.7674	30.0963	186.494	133.857	157.498	1.25583	15.3962	8.00061	8.08054	6.06426	2.21574	0	13.5385	10.5512	31.0613
IRF7	0.129221	0.00053605	187.838	166.709	2174.36	681.993	7.30562	63.0733	45.1445	254.837	43.1442	163.798	101.722	10.8679	77.3392	122.363	13.3414	28.8046	14.5845	62.0515	18.4646	39.8395
RNF39	0.121343	0.00156608	125.881	119.548	143.009	205.26	7.30562	4.23627	3.2246	6.9501	0	12.5998	6.27915	5.43397	16.0012	11.5436	8.48996	5.53935	4.8615	6.76925	10.5512	0.675245
HHEX	0.121224	0.00323839	14.7517	7.67741	347.605	353.136	4.05868	0.941392	1.07487	44.0173	14.3814	38.6995	3.76749	32.6038	8.00061	8.08054	2.4257	2.21574	15.7999	10.1539	6.59449	10.1287
SERPINE3	0.120752	0.0031248	0.983446	1.09677	54.2807	75.0413	0.811736	2.82418	12.8984	3.47505	16.5939	36.8995	1.25583	6.33963	4.66702	3.46309	2.4257	0	1.21538	0	1.3189	3.37623
TLX2	0.118502	0.00211677	59.9902	59.2257	44.8859	19.8639	4.05868	0	5.37434	1.15835	15.4876	0.899988	0	2.71698	1.33343	5.77182	2.4257	3.32361	2.43075	1.12821	3.95669	2.02574
SEMA4D	0.11433	0.0137196	60.9736	0	233.824	250.506	0	0	12.8984	42.8589	47.5692	65.6991	1.25583	1.81132	23.3351	23.0873	1.21285	0	2.43075	11.2821	5.27559	11.4792
LOC104974214	0.112259	0.0116879	3.93378	0	822.561	428.177	26.7873	47.0696	77.3905	38.2255	48.6755	39.5995	1.25583	0	74.6723	55.4094	2.4257	0	6.07688	10.1539	9.23228	12.1544
MACC1	0.108957	0.0001119	324.537	1044.13	104.386	114.769	3.24694	0.470696	61.2675	185.336	53.1005	206.097	18.8374	26.2642	23.3351	20.7785	19.4056	52.0699	10.9384	25.9488	13.189	17.5564
MROH7	0.108048	0.00157675	82.6095	12.0645	580.386	347.618	1.62347	4.70696	26.8717	20.8503	7.74382	18.8997	1.25583	19.0189	20.6682	30.0134	6.06426	3.32361	2.43075	22.5642	3.95669	9.45343
CACNA1C	0.106794	0.0256469	0	15.3548	7.30701	215.192	501.653	0.470696	1.07487	207.345	556.449	0	0	0.905661	48.0036	58.8725	18.1928	5.53935	9.723	14.6667	3.95669	0.675245
SYNPO2L	0.105735	0.00251487	7.86757	3.29032	408.149	917.049	30.846	3.29487	13.9733	118.152	16.5939	228.597	0	3.62265	30.669	53.1007	8.48996	6.64722	3.64613	23.6924	29.0157	25.6593
LARGE2	0.103475	0.0061205	18.6855	10.9677	80.3771	76.1449	0.811736	1.41209	2.14974	5.79175	4.42504	6.29991	0	0	8.00061	2.30873	0	0	0	5.64104	1.3189	3.37623
FAM101A	0.102755	0.0404467	0	0	40.7105	17.6568	62.5036	16.9451	8.59894	1070.31	1659.39	776.689	2.51166	0	25.3353	19.6242	6.06426	2.21574	15.7999	9.02567	18.4646	275.5
PTPRB	0.0995331	0.00332479	517.293	1.09677	467.649	176.568	35.7164	4.70696	655.669	603.5	273.246	504.893	0	1.81132	6.00046	11.5436	2.4257	2.21574	18.2306	13.5385	26.3779	239.037
CLEC2B	0.0896223	0.00847406	78.6757	0	377.877	729.446	9.74083	0	85.9894	79.9261	4.42504	210.597	0	65.2076	24.0018	2.30873	0	2.21574	3.64613	12.4103	9.23228	21.6078
APOA1	0.0867367	0.00114058	75.7253	43.8709	30360.6	21344.8	2015.54	1975.51	2122.86	800.419	1699.22	823.489	67.8148	49.8114	1684.13	1377.16	166.161	74.2273	250.367	606.976	673.956	362.607
CLEC12B	0.0840914	0.00772638	127.848	3.29032	5.2193	1.10355	1.62347	0	3.2246	13.9002	6.63756	53.9993	0	4.52831	4.66702	4.61745	0	0	0	1.12821	0	2.70098
TNN	0.0827941	0.00713463	2.95034	781.999	3.13158	151.186	479.736	10.826	0	13.9002	11.0626	0	0	6.33963	8.66732	15.0067	21.8313	11.0787	47.3996	5.64104	1.3189	3.37623
ATP8A2	0.0817823	0.00147117	1.96689	2.19354	62.6315	34.21	0.811736	1.41209	21.4974	57.9175	36.5066	54.8993	0	9.05661	0	1.15436	2.4257	0	0	4.51283	0	4.72672
LOC104975122	0.0809501	0.00779626	8.85101	59.2257	0	5.51774	2.43521	0.470696	0	6.9501	4.42504	0.899988	1.25583	0.905661	0.666717	0	0	1.10787	0	0	2.63779	0.675245
TMEM102	0.0734789	0.0115579	5.90068	6.58063	74.114	65.1094	0	0.470696	4.29947	1.15835	1.10626	2.69996	0	0	6.66717	2.30873	1.21285	0	0	1.12821	0	0
RIPOR2	0.0731651	0.00611916	493.69	1407.16	0	8.82839	0	0	19.3476	18.5336	13.2751	4.49994	0	49.8114	1.33343	1.15436	4.85141	2.21574	1.21538	7.89746	5.27559	10.8039
RNF112	0.0662863	2.04e-07	469.104	76.7741	734.877	1152.1	594.19	88.9616	960.932	1249.86	563.086	1227.58	6.27915	3.62265	73.3389	102.738	8.48996	1.10787	10.9384	84.6156	36.9291	142.477
EVPL	0.0653508	0.00218359	82.6095	1538.77	381.009	1606.77	5.68215	3.76557	3.2246	40.5422	4.42504	5.39993	2.51166	0.905661	115.342	36.9396	13.3414	22.1574	9.723	27.077	5.27559	6.07721
NPY1R	0.0591674	5.29e-06	16.7186	53.7418	105.43	187.603	333.623	39.0678	207.45	1068	870.627	1051.19	2.51166	6.33963	25.3353	50.792	8.48996	1.10787	1.21538	27.077	6.59449	101.962
GATA5	0.0591128	0.0167073	33.4372	2.19354	923.815	737.171	2.43521	0	89.214	203.87	34.2941	562.492	0	0	60.6713	38.094	7.27711	0	0	40.6155	0	6.07721
ESR1	0.0582634	0.0133139	0.983446	1.09677	384.14	417.141	0.811736	0	96.7381	0	1.10626	0.899988	0	0.905661	17.3346	5.77182	1.21285	0	1.21538	13.5385	0	12.1544
S1PR5	0.0522494	0.00508358	27.5365	3.29032	63.6754	177.671	1.62347	0	5.37434	12.7418	0	0.899988	0	1.81132	9.33404	1.15436	1.21285	0	0	1.12821	0	0
LOC112448790	0.0470503	0.000926431	3.93378	47.1612	6.26315	17.6568	1.62347	2.82418	1.07487	10.4251	1.10626	0.899988	0	1.81132	0	0	0	0	0	2.25642	0	0
GNAT3	0.0433982	0.0201072	0	0	73.0701	25.3816	0	0.470696	1.07487	4.6334	0	65.6991	0	0	2.66687	2.30873	0	0	0	2.25642	0	0
ANO2	0.0392724	0.00731813	37.3709	0	19.8333	47.4526	0	0	0	6.9501	3.31878	17.9998	0	0	1.33343	0	1.21285	0	0	0	0	2.02574
SLC5A1	0.0368159	0.00198196	0.983446	0	8120.18	859.665	0.811736	0	13.9733	10.4251	3.31878	36.8995	0	148.528	6.00046	4.61745	0	1.10787	0	3.38462	2.63779	11.4792
ITGBL1	0.0357281	0.000685314	500.574	992.579	3.13158	82.7662	257.32	3.76557	3.2246	154.06	227.89	25.1997	0	0	12.6676	46.1745	10.9157	0	0	6.76925	3.95669	0
ACKR4	0.0331475	9.24e-06	506.475	1029.87	1.04386	36.4171	96.5965	7.53114	16.123	162.169	149.345	8.99988	1.25583	27.1698	12.0009	16.1611	0	1.10787	1.21538	0	3.95669	3.37623
CYP26A1	0.0329855	0.00479067	87.5267	0	74.114	70.6271	0	0.470696	0	1.15835	0	2.69996	0	0.905661	0	1.15436	1.21285	0	2.43075	0	0	2.02574
SHISA2	0.0301203	0.0140196	0	0	28.1842	18.7603	0	0	9.67381	187.653	94.0321	1163.68	0	7.24529	0	0	0	0	0	0	0	2.70098
COL4A4	0.028803	0.00899513	0	0	0	23.1745	86.044	22.1227	0	48.6507	0	6.29991	0	1.81132	0	0	0	0	1.21538	0	2.63779	0
SIM2	0.0283406	0.0081775	0	0	0	192.017	0.811736	0	9.67381	13.9002	71.9069	77.3989	0	0	7.33389	0	0	0	0	1.12821	0	1.35049
CA3	0.0253993	0.0135663	0	0	579.342	368.585	1.62347	0	31.1712	2.3167	1.10626	0	0	0	3.33359	0	0	0	0	3.38462	1.3189	2.02574
SEMA3E	0.0230168	5.28e-07	1060.15	0	8.35087	72.8342	156.665	953.63	236.471	2031.74	1258.92	3258.86	3.76749	18.1132	28.0021	43.8658	9.70281	0	6.07688	12.4103	50.1181	35.788
CNKSR2	0.0199538	1.14e-05	0	0	177.456	139.047	101.467	260.295	0	462.181	430.335	455.394	1.25583	0	12.0009	9.23491	1.21285	0	0	12.4103	1.3189	2.70098
SCN3A	0.0107744	0.000484015	1060.15	2.19354	0	130.219	400.997	0.470696	0	2.3167	1.10626	3.59995	1.25583	0	6.66717	6.92618	0	1.10787	0	1.12821	0	0
LOC112445533	0.00954517	0.000628875	0	0	119	88.2839	0.811736	0	1.07487	31.2754	1.10626	2.69996	0	0	0	0	0	0	0	0	0	0.675245
WSCD2	0.00882979	9.34e-05	0	0	844.482	1456.68	4.87041	0.470696	12.8984	337.08	11.0626	35.9995	0	0	4.66702	8.08054	0	0	3.64613	6.76925	0	0.675245
