# Supplementary material for: CD13 is a bona-fide marker of bovine pre-adipocytes with potential in cultivated fat applications
Source: NPJ Sci Food. 2026 Jan 13;10:61. doi: 10.1038/s41538-026-00711-z (PMC12901004; doi:10.1038/s41538-026-00711-z)
Supplement: Supplementary file 3 — Supplementary Table2 [file 41538_2026_711_MOESM3_ESM.xlsx]

## Sheet: CD genes
Suppl Table 2. CD genes differentially expressed between A and N clones. Genes selected for validation by FACS are marked in red
Symbol	CD equivalent	Fold change	P.Adj	Entrez Gene Name	Location	Type(s)	Average count
CD24	CD24, CD24A	514.49	1.57e-11	CD24 molecule	Plasma Membrane	other	44.8932
FCER2	CD23, CD23A	296.523	2.34e-13	Fc epsilon receptor II	Plasma Membrane	transmembrane receptor	146.992
THBD	CD141	38.4257	0.002	thrombomodulin	Plasma Membrane	transmembrane receptor	741.08
ANPEP	CD13	32.2226	5.78e-12	alanyl aminopeptidase, membrane	Plasma Membrane	peptidase	661.412
SIGLEC15	CD33L3	22.7375	1.27e-06	sialic acid binding Ig like lectin 15	Plasma Membrane	other	10.2518
CSF2RB	CD131	20.4496	7.01e-06	colony stimulating factor 2 receptor subunit beta	Plasma Membrane	transmembrane receptor	24.3123
ALK	CD246	18.7654	5.29e-06	ALK receptor tyrosine kinase	Plasma Membrane	kinase	90.0499
TNFSF4	CD134L, CD252	11.4637	1.18e-06	TNF superfamily member 4	Extracellular Space	cytokine	33.8667
CSF1R	CD115	9.9452	2.46e-07	colony stimulating factor 1 receptor	Plasma Membrane	kinase	10.173
ITGAX	CD11C	9.7001	0.00218	integrin subunit alpha X	Plasma Membrane	transmembrane receptor	12.0147
CD8B	CD8B1	8.10606	0.00283	CD8 subunit beta	Plasma Membrane	other	7.78204
TLR2	CD282	6.35988	1.82e-06	toll like receptor 2	Plasma Membrane	transmembrane receptor	51.2248
SEMA7A	CD108	5.88891	0.000717	semaphorin 7A (John Milton Hagen blood group)	Plasma Membrane	transmembrane receptor	1436.69
PLAUR	CD87	5.60611	9.91e-06	plasminogen activator, urokinase receptor	Plasma Membrane	transmembrane receptor	2081.29
CD36	CD36	4.83662	0.00591	CD36 molecule	Plasma Membrane	transmembrane receptor	135.016
SDC2	CD362	4.74366	4.64e-05	syndecan 2	Plasma Membrane	other	721.987
MRC1	CD206	4.09255	0.00482	mannose receptor C-type 1	Plasma Membrane	transmembrane receptor	41.8244
SDC1	CD138	3.74769	1.98e-09	syndecan 1	Plasma Membrane	enzyme	3263.94
ITGA5	CD49e	3.06099	3.84e-05	integrin subunit alpha 5	Plasma Membrane	transmembrane receptor	47792.5
FCGR1A	CD64, CD64A	2.94854	0.000442	Fc gamma receptor Ia	Plasma Membrane	transmembrane receptor	159.2
CDCP1	CD318	2.89186	1.93e-06	CUB domain containing protein 1	Plasma Membrane	other	3578.61
JAG1	CD339	2.61353	0.0326	jagged canonical Notch ligand 1	Extracellular Space	growth factor	1493.23
PVR	CD155	2.34242	0.013	PVR cell adhesion molecule	Plasma Membrane	other	5289.16
CD40	CD40	2.27995	0.0374	CD40 molecule	Plasma Membrane	transmembrane receptor	33.3127
TNFRSF1B	CD120b	2.23612	0.00615	TNF receptor superfamily member 1B	Plasma Membrane	transmembrane receptor	570.44
CD68	CD68	2.09652	0.00482	CD68 molecule	Plasma Membrane	other	49.0692
NECTIN1	CD111	2.05196	0.00068	nectin cell adhesion molecule 1	Plasma Membrane	other	347.491
ADGRE5	CD97	2.03778	0.00466	adhesion G protein-coupled receptor E5	Plasma Membrane	G-protein coupled receptor	3428.28
CD200	CD200	0.482968	0.00525	CD200 molecule	Plasma Membrane	other	1067.17
IL6ST	CD130	0.474671	0.0189	interleukin 6 cytokine family signal transducer	Plasma Membrane	transmembrane receptor	8471.79
HMMR	CD168	0.452817	0.00233	hyaluronan mediated motility receptor	Plasma Membrane	transmembrane receptor	411.616
TNFRSF21	CD358	0.386355	0.029	TNF receptor superfamily member 21	Plasma Membrane	transmembrane receptor	2344.45
CD55	CD55	0.199436	0.00115	CD55 molecule (Cromer blood group)	Plasma Membrane	other	2781.4
CD34	CD34	0.155717	0.00313	CD34 molecule	Plasma Membrane	other	342.643
SEMA4D	CD100	0.114308	0.0137	semaphorin 4D	Plasma Membrane	transmembrane receptor	39.775
