# Supplementary material for: CD13 is a bona-fide marker of bovine pre-adipocytes with potential in cultivated fat applications
Source: NPJ Sci Food. 2026 Jan 13;10:61. doi: 10.1038/s41538-026-00711-z (PMC12901004; doi:10.1038/s41538-026-00711-z)
Supplement: Supplementary file 4 — Supplementary Table3 [file 41538_2026_711_MOESM4_ESM.xlsx]

## Sheet: Suppl Table 3 
Suppl Table 3. % adipocytes (Mean ± SE values) in parental MSC, CD13- and CD13+ populations from each of 4 animals
Animal	%
	Parental MSC	CD13-	CD13+
1	14.32	3.26	41.52
	0.93	0.23	5.12
2	23.52	11	81.56
	1.02	0.1	0.89
3	8.71	0.3	13.82
	0.17	0.04	1.45
4	7.5	1.52	28.09
	0.5	0.23	0.47
Values represent % BODIPY+ over total number of DAPI+ cells , obtained from quantification of 3 different wells (3 images per well).
