# Supplementary material for: CD13 is a bona-fide marker of bovine pre-adipocytes with potential in cultivated fat applications
Source: NPJ Sci Food. 2026 Jan 13;10:61. doi: 10.1038/s41538-026-00711-z (PMC12901004; doi:10.1038/s41538-026-00711-z)
Supplement: Supplementary file 5 — Supplementary Table4 [file 41538_2026_711_MOESM5_ESM.xlsx]

## Sheet: Antibodies used in this study
Suppl Table 4. Details of antibodies used for flow cytometry analyses
Antibody	Working dilution	Company	Catalog Number
CD29	1:20	BioLegend	303001
CD140a(PDGFRA)	1:50	Abcam	ab270085
CD13(ANPEP)	1:50	BioRad	MCA2338GA
CD31	1:50	Novus biologicals	NB100-65900
CD141(THBD)	1:20	Bioss	bs-20395R-TR
CD36	1:20	Novus biologicals	NB400-144SS
CD55	1:20	Miltenyi Biotec	130-126-535
CD34	1:20	Miltenyi Biotec	130-098-140
CD45	1:100	AbD Serotec	MCA832F
CD73	1:50	Invitrogen	PA5-47628
CD44	1:50	BioLegend	103015
Mouse IgG1	1:50	BioRad	MCA928/0200-0473
Mouse IgG1κ FITC	1:20	BioLegend	400101
Mouse IgG2a PE	1:20	Miltenyi Biotec	130-098-849
Rabbit IgG	1:20, 1:50	Millipore	12-370
Mouse IgG1κ FITC	1:20	AbD Serotec	MCA928F
Sheep IgG	1:2500	Invitrogen	31243
Alexa Fluor® 488 Rat IgG2b	1:50	BioLegend	400625
AF488-conjugated goat anti-Mouse IgG	1:300	Invitrogen-Thermo Fisher Scientific	A11029
