# Supplementary material for: CD13 is a bona-fide marker of bovine pre-adipocytes with potential in cultivated fat applications
Source: NPJ Sci Food. 2026 Jan 13;10:61. doi: 10.1038/s41538-026-00711-z (PMC12901004; doi:10.1038/s41538-026-00711-z)
Supplement: Supplementary file 6 — Supplementary Table5 [file 41538_2026_711_MOESM6_ESM.xlsx]

## Sheet: Sheet1
Suppl Table 5. Detais of primers used for qPCR analyses
Gene target	Sequence 5’ 3’		Product size	NCBI accession number
ANPEP (CD13)	Forward	CCACTCCCCAAATCTGACCA	108	NM_001075144.1
	Reverse	CTGAGGGTCATAGAGCAGCG
FABP4	Forward	TACATGAAAGAAGTGGGCGT	94	NM_174314.2
	Reverse	TGACCACACCCCCATTCAAA
PPARG	Forward	GACGACAGACAAATCACCGT	91	NM_181024.2
	Reverse	CAGGGGACTGATGTGCTTGA
CD36	Forward	GATGAGCTCCTTAAGCCATTCT	87	NM_001278621.1
	Reverse	TGTCTGCCTCAAGTGCTGG
PDGFRA (CD140a)	Forward	AGGCCGTGGACACACTTTT	140	NM_001192345.3
	Reverse	ATTAGGCTCGGCCCTGTGAA
DAF (CD55)	Forward	CTGCTGCTACTCCTGCGTC	173	BC133630.1
	Reverse	ATCACTGAGTCTGCCTTGCC
CD34	Forward	GCAGTCACCTTAGTTCCAGC	144	NM_174009.1
	Reverse	AGTCGCAAAGCTGATGAGGG
THBD (CD141)	Forward	TGGACCCGTGCTTTGACAAT	179	NM_001166522.1
	Reverse	GCAGATGGTCGGGTAGTGAG
CEBPA	Forward	TGGACAAGAACAGCAACGAGT	163	NM_176784.2
	Reverse	CTCAGTTGTTCCACCCGCT
ADIPOQ	Forward	TGGCTCTGATTCCACACCTG	87	NM_174742.2
	Reverse	CCTCGCCATGACTGGGTAAG
LEP	Forward	ATCTCACACACGCAGTCC	180	NM_173928.2
	Reverse	GAGGTTCTCCAGGTCATTGGAT
RUNX2	Forward	CGGAGTGGAAGAGGCAAGAG	197	XM_015459846.2
	Reverse	GGATGAGGAATGCGCCCTAA
SOX9	Forward	CTGGAGACTGCTGAACGAGAG	130	XM_024981096.2
	Reverse	CCCGTTCTTCACCGACTTCCTC
SOX5	Forward	TCATAGGTGGCTGCTGTGAC	99	NM_001083471.1
	Reverse	GTCGCTTGGAAGACATCCTTTC
ALPL	Forward	GCTCCCAGAGCACCGAC	83	NM_176858.2
	Reverse	ATTGACGTTCCAATCCTGCG
TOP2B	Forward	AATTGGATGATGCTAATGATGCT	137	XM_024986380.1
	Reverse	GGGAAAGACCCCATATCTGTCCC
RPL4	Forward	CAAGAGTAACTACAACCTCC	122	NM_001014894.1
	Reverse	GGACTCTGCGATGAATCTTC
